# Supplementary material for: Impact of Cellular miRNAs on Circulating miRNA Biomarker Signatures
Source: PLoS One. 2011 Jun 17;6(6):e20769. doi: 10.1371/journal.pone.0020769 (PMC3117799; doi:10.1371/journal.pone.0020769)
Supplement: Table S2 — List of 313 miRNAs in the contamination list. Un-normalized intensity values and detection calls from each sample are represented. (XLSX) [file pone.0020769.s007.xlsx]

## Sheet: GEOsubmission-Fractionation-All
Table S2. List of 313 miRNAs in the Contaminant class
L--Leukocytes, W--White Blood Cells, R--Red Blood Cells
	Intensity (un-normalized, log2 based)												Pooled Present/Absent Calls			individual Present/Absent Calls
Feature	L_1	L_2	L_3	L_4	L_5	W_1	W_2	W_3	R_1	R_2	R_3	R_4	W	L	R	L_1	L_2	L_3	L_4	L_5	W_1	W_2	W_3	R_1	R_2	R_3	R_4
hsa-let-7a_st	14.7958	13.4911	13.4323	13.5486	13.9088	12.9507	13.2089	15.4985	15.9705	15.9499	15.8281	15.4181	3	5	4	1	1	1	1	1	1	1	1	1	1	1	1
hsa-let-7b_st	14.9385	13.8072	13.842	14.026	14.0511	13.01	13.7308	15.4147	15.9989	15.999	15.9989	15.999	3	5	4	1	1	1	1	1	1	1	1	1	1	1	1
hsa-let-7c_st	14.1928	12.774	12.6609	12.9072	13.3381	12.0303	12.6826	14.9184	15.9815	15.9945	15.8972	15.6259	3	5	4	1	1	1	1	1	1	1	1	1	1	1	1
hsa-let-7d_st	14.4362	13.1874	13.2744	13.4647	13.7209	12.4795	13.3159	15.2272	15.9988	15.9986	15.9111	15.6661	3	5	4	1	1	1	1	1	1	1	1	1	1	1	1
hsa-let-7e_st	12.17	10.8226	10.9869	11.4157	9.92443	10.2299	9.86007	12.3134	12.4531	12.0273	12.4049	11.6551	3	5	4	1	1	1	1	1	1	1	1	1	1	1	1
hsa-let-7f_st	12.2735	10.483	10.3247	10.6669	11.4542	10.287	9.62545	13.8272	15.1545	15.1045	15.0373	14.6976	3	5	4	1	1	1	1	1	1	1	1	1	1	1	1
hsa-let-7g_st	13.181	12.1345	12.1341	12.2955	12.3888	9.77614	10.4674	14.1201	15.4364	15.3443	15.3373	14.9469	3	5	4	1	1	1	1	1	1	1	1	1	1	1	1
hsa-let-7g-star_st	6.19857	6.0004	6.45906	6.14702	6.0222	4.22972	4.80367	5.19077	8.30776	7.82334	7.86385	7.21431	0	5	4	1	1	1	1	1	0	0	0	1	1	1	1
hsa-let-7i_st	13.9888	12.8011	12.84	12.9295	13.4588	11.3095	13.0113	14.825	15.9344	15.9028	15.8251	15.5562	3	5	4	1	1	1	1	1	1	1	1	1	1	1	1
hsa-let-7i-star_st	5.63922	5.59715	6.17823	5.91486	5.94247	4.26178	4.52356	6.10837	7.54615	7.41548	7.12389	6.81814	1	5	4	1	1	1	1	1	0	0	1	1	1	1	1
hsa-miR-100_st	6.58924	6.9008	7.07097	6.6267	5.1496	4.1677	4.12396	7.1414	7.03275	6.07487	12.152	10.0353	1	4	4	1	1	1	1	0	0	0	1	1	1	1	1
hsa-miR-101_st	4.24593	4.29248	5.20893	4.72147	5.24593	4.11441	4.16546	7.30384	10.7023	10.3799	11.1023	10.2702	1	0	4	0	0	0	0	0	0	0	1	1	1	1	1
hsa-miR-103_st	14.9714	14.4131	14.6169	14.4433	14.4394	12.9348	14.3283	15.557	15.9988	15.9989	15.9988	15.8704	3	5	4	1	1	1	1	1	1	1	1	1	1	1	1
hsa-miR-106a_st	13.5822	13.3743	13.7547	13.5833	13.6933	11.8439	13.4491	15.0885	15.9967	15.9989	15.9968	15.913	3	5	4	1	1	1	1	1	1	1	1	1	1	1	1
hsa-miR-106b_st	12.5242	12.7066	13.1565	13.0781	13.3679	10.1984	12.0178	14.74	15.9738	15.9763	15.9695	15.7683	3	5	4	1	1	1	1	1	1	1	1	1	1	1	1
hsa-miR-106b-star_st	9.44602	9.49158	9.47673	9.47748	8.9712	7.56565	8.70604	12.0182	13.5979	14.1151	13.6737	13.5757	3	5	4	1	1	1	1	1	1	1	1	1	1	1	1
hsa-miR-107_st	14.6533	14.1339	14.3214	14.1504	14.1968	12.6497	14.0101	15.3647	15.6805	15.7821	15.5536	15.1408	3	5	4	1	1	1	1	1	1	1	1	1	1	1	1
hsa-miR-1180_st	4.88078	4.36566	4.90849	4.86566	4.37744	3.5222	4.66993	8.86105	11.25	11.8735	12.373	12.2104	1	0	4	0	0	0	0	0	0	0	1	1	1	1	1
hsa-miR-1182_st	3.48864	3.9915	3.98864	3.24593	4.48864	6.41069	7.47564	6.32866	10.1604	9.92254	9.50866	9.17035	3	0	4	0	0	0	0	0	1	1	1	1	1	1	1
hsa-miR-1207-5p_st	8.37738	8.77641	8.69727	7.98868	7.86092	6.01014	7.25541	9.33557	13.4807	12.3778	11.8851	12.5119	3	5	4	1	1	1	1	1	1	1	1	1	1	1	1
hsa-miR-1224-5p_st	4.96832	5.30332	4.12869	4.61441	4.87744	4.45345	4.04373	5.2047	7.92775	8.2921	8.55267	8.31889	0	0	4	0	0	0	0	0	0	0	0	1	1	1	1
hsa-miR-1225-5p_st	5.53431	4.69616	5.39191	4.1677	5.81057	3.80643	5.62751	6.97564	9.75619	10.1801	10.4729	10.3176	1	2	4	1	0	0	0	1	0	0	1	1	1	1	1
hsa-miR-1228_st	4.62869	5.08684	5.17616	4.63922	4.95345	5.44589	5.75092	5.73989	6.80423	6.99972	7.07026	7.18296	2	0	4	0	0	0	0	0	1	1	0	1	1	1	1
hsa-miR-1228-star_st	9.24201	9.66824	9.57256	9.21779	9.0651	5.7113	8.95268	10.8688	13.3327	13.6145	13.7949	13.8321	3	5	4	1	1	1	1	1	1	1	1	1	1	1	1
hsa-miR-1231_st	4.97418	5.529	5.36651	5.5736	5.1427	4.1427	3.95345	6.61651	7.83017	8.04003	8.00673	8.22325	1	1	4	0	1	0	0	0	0	0	1	1	1	1	1
hsa-miR-1244_st	6.6079	6.55768	6.41664	5.83089	5.62633	4.07994	4.24342	5.27777	4.04373	4.24593	5.08371	4.74593	0	5	0	1	1	1	1	1	0	0	0	0	0	0	0
hsa-miR-1246_st	6.03035	6.96204	6.8315	6.71418	7.44537	3.95345	4.80367	6.36183	5.53338	6.23685	7.04174	6.35487	2	5	3	1	1	1	1	1	0	1	1	0	1	1	1
hsa-miR-1254_st	4.51809	4.2047	4.372	4.84674	5.18316	4.85712	5.91049	6.46988	7.98014	8.46907	8.58167	8.1848	3	0	4	0	0	0	0	0	1	1	1	1	1	1	1
hsa-miR-1255a_st	4.22972	4.45794	3.90689	4.42587	4.61441	3.74593	4.30735	6.07201	8.4713	8.54475	8.52824	8.45757	1	0	4	0	0	0	0	0	0	0	1	1	1	1	1
hsa-miR-1255b_st	3.48864	2.98864	4.43864	3.79248	3.37744	3.95345	3.74593	7.18487	10.5155	10.4225	10.5627	10.5126	1	0	4	0	0	0	0	0	0	0	1	1	1	1	1
hsa-miR-125a-3p_st	6.68996	6.2163	6.70734	6.23457	5.84805	4.67215	5.12515	6.38976	5.42587	5.87514	5.70097	5.36989	3	5	0	1	1	1	1	1	1	1	1	0	0	0	0
hsa-miR-125a-5p_st	10.5689	10.6549	10.777	10.3863	8.36619	8.12135	9.29166	12.1119	11.2715	8.9915	9.81458	8.48532	3	5	4	1	1	1	1	1	1	1	1	1	1	1	1
hsa-miR-125b_st	8.62199	9.04927	9.22146	9.15606	8.52236	4.77537	6.59244	8.82093	9.16101	8.50378	11.2932	9.5999	3	5	4	1	1	1	1	1	1	1	1	1	1	1	1
hsa-miR-126_st	12.9078	12.9291	13.1911	12.9408	11.1125	12.7829	13.3819	15.0951	15.7592	15.5659	15.5402	15.3922	3	5	4	1	1	1	1	1	1	1	1	1	1	1	1
hsa-miR-1262_st	4.6496	4.52083	4.95345	5.51499	5.07741	4.20893	4.85022	5.29295	6.28112	6.39964	6.4947	6.05492	0	0	4	0	0	0	0	0	0	0	0	1	1	1	1
hsa-miR-1267_st	4.8741	4.92587	5.15289	5.08684	4.90689	4.5736	4.28493	5.39395	6.08918	5.83886	5.38161	5.44209	3	0	2	0	0	0	0	0	1	1	1	1	1	0	0
hsa-miR-1268_st	7.70695	7.87652	7.576	7.27861	7.39068	4.95794	7.03514	8.85689	11.2569	11.7035	11.7037	11.7789	3	5	4	1	1	1	1	1	1	1	1	1	1	1	1
hsa-miR-1270_st	5.26484	4.08746	4.50141	4.74593	5.00351	3.80367	3.70044	6.29225	7.7921	8.74299	9.53236	9.18766	1	0	4	0	0	0	0	0	0	0	1	1	1	1	1
hsa-miR-1271_st	8.47977	7.79917	8.16992	8.3347	7.35701	4	6.26934	8.27678	8.20319	8.02747	8.31113	8.09345	2	5	4	1	1	1	1	1	0	1	1	1	1	1	1
hsa-miR-127-3p_st	7.83621	9.0098	9.46659	9.54674	6.69803	6.70456	7.54935	10.098	6.42382	4.02764	4.57994	4.12869	3	5	1	1	1	1	1	1	1	1	1	1	0	0	0
hsa-miR-1275_st	9.00782	8.78767	8.79927	9.02042	9.0182	4.30551	6.06545	7.93063	6.60503	6.96565	7.63013	7.02611	2	5	4	1	1	1	1	1	0	1	1	1	1	1	1
hsa-miR-128_st	9.11503	8.01642	8.29899	8.45302	8.92924	5.95401	7.41627	10.3404	11.7834	11.5895	11.4075	11.1189	3	5	4	1	1	1	1	1	1	1	1	1	1	1	1
hsa-miR-1280_st	8.70809	8.28876	8.36957	8.11634	8.40491	5.10837	5.98649	7.69917	8.2027	8.1126	8.00699	8.05915	3	5	4	1	1	1	1	1	1	1	1	1	1	1	1
hsa-miR-1281_st	6.19857	7.21392	7.80019	7.34848	6.48884	7.23638	7.36188	8.2636	10.7472	10.5126	10.5712	10.5798	3	5	4	1	1	1	1	1	1	1	1	1	1	1	1
hsa-miR-1285_st	6.67972	5.86905	6.1496	6.80684	7.22011	3.7047	5.31877	7.77093	11.008	10.8246	11.0495	10.8357	2	5	4	1	1	1	1	1	0	1	1	1	1	1	1
hsa-miR-1287_st	6.32091	5.69803	5.98828	6.08684	5.37126	3.80367	5.33974	6.86417	9.10042	8.27063	9.89254	9.02111	2	4	4	1	1	1	1	0	0	1	1	1	1	1	1
hsa-miR-1294_st	4.39068	3.85712	3.72869	4.20893	4.55426	4.03841	3.95345	5.56529	8.87947	8.5452	8.49425	8.67725	1	0	4	0	0	0	0	0	0	0	1	1	1	1	1
hsa-miR-1301_st	9.23124	8.21039	8.39997	8.58479	8.53296	5.72251	8.76141	9.34535	8.00338	8.31506	8.90619	8.65051	3	5	4	1	1	1	1	1	1	1	1	1	1	1	1
hsa-miR-1303_st	4.55459	4.20893	4.82193	4.80643	4.52356	3.93518	4.41645	6.0429	8.19611	7.73562	8.39445	8.13952	1	0	4	0	0	0	0	0	0	0	1	1	1	1	1
hsa-miR-1304_st	5.02764	3.80367	4.66742	4.37242	5.08995	3.69616	4.42118	6.31034	9.25768	8.72853	9.24072	9.01996	1	0	4	0	0	0	0	0	0	0	1	1	1	1	1
hsa-miR-1306_st	4.75711	4.90849	4.84413	4.28112	4.6677	3.69616	4.1427	5.93171	6.83139	7.48289	7.89908	7.50673	1	0	4	0	0	0	0	0	0	0	1	1	1	1	1
hsa-miR-1307_st	9.92916	9.22037	9.41198	9.38141	9.68773	6.19696	9.0279	10.1026	10.3459	10.4933	11.1633	10.7452	3	5	4	1	1	1	1	1	1	1	1	1	1	1	1
hsa-miR-1308_st	9.84559	9.03753	8.92241	9.04666	10.3882	7.1546	8.00558	10.4119	13.0038	13.3282	12.9109	13.2578	3	5	4	1	1	1	1	1	1	1	1	1	1	1	1
hsa-miR-130a_st	9.86056	9.55945	10.1286	10.0914	8.70087	8.86061	9.65159	12.4694	14.4414	14.3348	14.4443	13.9345	3	5	4	1	1	1	1	1	1	1	1	1	1	1	1
hsa-miR-130b_st	11.2092	10.5181	10.9329	10.963	11.1626	8.27127	9.38259	11.9098	14.2132	14.1133	14.5292	14.0043	3	5	4	1	1	1	1	1	1	1	1	1	1	1	1
hsa-miR-132_st	8.30376	7.94794	8.21392	8.3032	7.54926	4.86566	6.6496	9.5157	11.3791	11.4384	11.5842	11.2447	3	5	4	1	1	1	1	1	1	1	1	1	1	1	1
hsa-miR-134_st	7.02705	7.67659	7.8295	7.90085	5.26666	7.53199	7.75819	9.04602	6.67809	5.15587	5.26325	5.56206	3	5	1	1	1	1	1	1	1	1	1	1	0	0	0
hsa-miR-138_st	5.75785	5.29635	6.37073	6.13661	6.88971	3.85022	4.42587	4.35022	4.35712	5.45607	5.36566	4.81468	0	5	0	1	1	1	1	1	0	0	0	0	0	0	0
hsa-miR-138-1-star_st	5.21261	5.73348	5.31741	4.85022	4.98864	4.80367	4.92899	5.41486	5.1496	5.09615	4.62515	4.529	3	1	0	0	1	0	0	0	1	1	1	0	0	0	0
hsa-miR-139-5p_st	9.0769	8.28928	8.67977	8.52535	6.93659	7.37922	8.94344	10.6904	7.6289	6.52492	8.16096	4.44589	3	5	3	1	1	1	1	1	1	1	1	1	1	1	0
hsa-miR-140-3p_st	13.3326	12.733	13.083	13.0418	12.6124	8.34643	10.9746	13.4874	15.4942	15.555	15.6208	15.3226	3	5	4	1	1	1	1	1	1	1	1	1	1	1	1
hsa-miR-140-5p_st	8.58165	8.68794	9.1898	9.20455	9.24079	6.10473	7.3938	9.63588	10.4651	10.4046	9.90032	9.7228	3	5	4	1	1	1	1	1	1	1	1	1	1	1	1
hsa-miR-142-3p_st	3.90689	4.93518	5.23989	5.25686	4.95345	3.99718	4.72561	4.71836	7.822	6.75988	8.30128	7.13434	0	0	4	0	0	0	0	0	0	0	0	1	1	1	1
hsa-miR-142-5p_st	5.03841	5.76666	6.04373	5.81967	5.69803	4.56464	5.10837	6.58707	4.12396	5.42665	5.51395	4.54638	3	4	0	0	1	1	1	1	1	1	1	0	0	0	0
hsa-miR-143_st	9.06716	8.05405	8.37276	8.36671	10.7764	7.49949	8.14462	10.9829	10.5093	9.78448	9.90504	9.41243	3	5	4	1	1	1	1	1	1	1	1	1	1	1	1
hsa-miR-144_st	3.43518	3.45345	3.53841	3.0222	3.5222	3.95345	4.01118	5.24593	9.14931	8.99335	9.29007	8.68643	0	0	4	0	0	0	0	0	0	0	0	1	1	1	1
hsa-miR-144-star_st	4.05164	4.1677	4.19616	4.43054	4.03841	4.23989	3.98864	9.19308	9.94439	10.096	10.1996	9.29052	1	0	4	0	0	0	0	0	0	0	1	1	1	1	1
hsa-miR-145_st	10.1697	9.66687	9.85391	9.77609	10.8518	8.01369	10.0021	11.6617	9.81706	9.47626	9.52974	8.70729	3	5	4	1	1	1	1	1	1	1	1	1	1	1	1
hsa-miR-146a_st	13.252	12.8103	12.8718	12.9471	11.676	10.3765	12.9607	13.9854	11.9448	11.8007	11.8671	10.1761	3	5	4	1	1	1	1	1	1	1	1	1	1	1	1
hsa-miR-146b-3p_st	7.11587	6.71171	7.07157	7.03338	6.78112	4.12869	5.01809	6.26666	4.67326	4.52083	4.94209	4.90609	2	5	0	1	1	1	1	1	0	1	1	0	0	0	0
hsa-miR-146b-5p_st	12.2392	12.1173	12.4081	12.4094	12.1781	6.88264	8.96986	12.0666	11.4458	11.2603	11.4212	10.2883	3	5	4	1	1	1	1	1	1	1	1	1	1	1	1
hsa-miR-148a_st	7.67074	6.96961	7.45929	7.17987	8.85881	4.59984	7.14451	9.7276	11.7403	11.3785	11.1181	10.4695	2	5	4	1	1	1	1	1	0	1	1	1	1	1	1
hsa-miR-148b_st	8.36584	7.60511	7.97439	7.95497	7.6629	6.18752	7.67721	10.4952	11.1283	11.3159	11.4019	10.5268	3	5	4	1	1	1	1	1	1	1	1	1	1	1	1
hsa-miR-148b-star_st	3.5736	3.83621	4	3.72972	3.7539	3.5222	4.49185	3.31468	7.60665	7.33505	7.70304	6.7854	0	0	4	0	0	0	0	0	0	0	0	1	1	1	1
hsa-miR-149-star_st	9.68941	9.8351	9.84813	9.58669	9.4087	6.25686	9.62127	11.1181	13.7996	14.0043	14.0029	14.1883	3	5	4	1	1	1	1	1	1	1	1	1	1	1	1
hsa-miR-150_st	14.7221	14.7676	14.8362	14.5061	14.0405	7.19847	12.7812	14.7928	12.5467	12.7651	12.7937	10.4473	3	5	4	1	1	1	1	1	1	1	1	1	1	1	1
hsa-miR-150-star_st	8.55728	7.94832	8.06347	8.11893	7.63244	4	5.38574	7.07618	7.93071	7.60418	7.42587	8.03035	2	5	4	1	1	1	1	1	0	1	1	1	1	1	1
hsa-miR-151-3p_st	11.5948	10.861	11.1269	11.1326	9.72345	9.84111	11.9667	12.6541	12.7212	12.7579	12.7695	12.0972	3	5	4	1	1	1	1	1	1	1	1	1	1	1	1
hsa-miR-151-5p_st	13.1921	12.4469	12.6184	12.6258	11.2269	11.3877	12.7001	14.353	15.0297	15.2651	15.2366	14.9843	3	5	4	1	1	1	1	1	1	1	1	1	1	1	1
hsa-miR-152_st	9.59933	9.16491	9.30791	9.38946	8.28255	7.30833	9.54913	10.8052	10.6899	10.8868	10.7866	10.464	3	5	4	1	1	1	1	1	1	1	1	1	1	1	1
hsa-miR-154_st	5.36831	5.92587	6.29389	6.20177	4.5222	4.77537	5.12928	7.36913	5.6496	2.87744	3.63339	4.24593	3	3	0	0	1	1	1	0	1	1	1	0	0	0	0
hsa-miR-155_st	13.0001	12.0768	12.1937	12.3459	12.3846	8.46347	9.67131	12.468	11.6956	11.8433	12.1975	11.6859	3	5	4	1	1	1	1	1	1	1	1	1	1	1	1
hsa-miR-15a_st	11.8991	11.3703	11.7846	11.6598	12.306	9.32006	10.3819	13.6263	15.5044	15.3628	15.2277	14.9042	3	5	4	1	1	1	1	1	1	1	1	1	1	1	1
hsa-miR-15a-star_st	3.61441	4.12396	4.34674	5.09984	4.99558	4.35712	4.24593	5.94247	8.68372	8.58678	8.47131	7.76155	1	0	4	0	0	0	0	0	0	0	1	1	1	1	1
hsa-miR-15b_st	13.2276	12.2169	12.2096	12.332	12.6097	11.5466	12.3226	15.0482	15.7308	15.7755	15.62	15.357	3	5	4	1	1	1	1	1	1	1	1	1	1	1	1
hsa-miR-16_st	14.6862	14.4633	14.6945	14.4066	14.54	13.3154	14.2511	15.8414	15.9989	15.9472	15.7491	15.3927	3	5	4	1	1	1	1	1	1	1	1	1	1	1	1
hsa-miR-17_st	13.6963	13.5177	13.8976	13.7416	13.8371	11.9863	13.5628	15.2209	15.9988	15.9989	15.9988	15.961	3	5	4	1	1	1	1	1	1	1	1	1	1	1	1
hsa-miR-17-star_st	8.76818	8.47775	8.98346	9.17776	9.10275	5.66658	7.65077	10.3341	13.4195	13.009	12.9855	12.9029	3	5	4	1	1	1	1	1	1	1	1	1	1	1	1
hsa-miR-181a_st	13.5686	13.0744	13.3579	13.4311	13.5669	8.99324	12.1998	13.8643	14.4956	14.8176	15.0021	14.586	3	5	4	1	1	1	1	1	1	1	1	1	1	1	1
hsa-miR-181a-2-star_st	8.66532	8.46714	8.89154	9.07142	7.88264	5.18316	6.10534	8.86952	8.98295	8.30566	8.66142	8.20456	3	5	4	1	1	1	1	1	1	1	1	1	1	1	1
hsa-miR-181a-star_st	7.24267	6.75458	7.07097	7.18111	7.51536	4.28112	6.04373	7.03807	3.66096	3.06464	4.65871	3.16096	2	5	0	1	1	1	1	1	0	1	1	0	0	0	0
hsa-miR-181b_st	12.3565	11.6179	11.8764	12.1018	12.514	6.30459	9.06388	11.2808	10.8796	10.6027	11.463	10.4162	3	5	4	1	1	1	1	1	1	1	1	1	1	1	1
hsa-miR-181c_st	8.98911	7.54984	8.38856	7.71621	9.53808	4.68316	7.22815	9.68806	10.8245	10.5048	10.5274	9.20538	3	5	4	1	1	1	1	1	1	1	1	1	1	1	1
hsa-miR-181d_st	8.33314	7.81355	8.16014	8.13922	8.36409	5.28493	7.31297	8.93059	7.23383	6.82215	7.62233	6.59244	3	5	4	1	1	1	1	1	1	1	1	1	1	1	1
hsa-miR-182_st	7.38329	6.82148	7.18982	6.94807	8.29685	6.76721	7.80352	12.6316	15.2477	15.0274	15.11	14.6442	3	5	4	1	1	1	1	1	1	1	1	1	1	1	1
hsa-miR-1825_st	5.56914	6.09522	6.50465	6.18643	5.59221	6.00666	5.81741	6.18316	7.54483	7.27585	7.20919	6.74367	3	3	4	0	1	1	1	0	1	1	1	1	1	1	1
hsa-miR-1826_st	13.6096	14.0167	14.269	13.749	13.7551	8.28304	13.416	14.4304	13.8105	14.2457	14.0433	13.215	3	5	4	1	1	1	1	1	1	1	1	1	1	1	1
hsa-miR-183_st	3.79903	3.85712	3.83621	3.89395	5.84194	4.02764	4.20734	9.30532	11.156	10.6383	11.2909	10.6966	1	1	4	0	0	0	0	1	0	0	1	1	1	1	1
hsa-miR-183-star_st	4.0222	4.0222	3.37242	4.44589	4.80643	3.80367	4.21523	6.56174	10.2703	9.79432	10.6638	9.4747	1	0	4	0	0	0	0	0	0	0	1	1	1	1	1
hsa-miR-185_st	13.7134	12.9148	13.1363	13.1986	13.0704	11.2565	13.5778	15.3162	15.9988	15.9989	15.9988	15.9653	3	5	4	1	1	1	1	1	1	1	1	1	1	1	1
hsa-miR-185-star_st	6.72734	6.21182	5.81741	6.43132	6.65566	3.97418	7.07137	8.1341	9.86763	10.3513	10.8967	10.3944	2	5	4	1	1	1	1	1	0	1	1	1	1	1	1
hsa-miR-186_st	4.49185	5.03237	5.00141	5.09984	5.19077	4.08496	3.99363	6.15856	8.93511	8.6126	9.33062	7.98126	1	0	4	0	0	0	0	0	0	0	1	1	1	1	1
hsa-miR-188-5p_st	5.93074	6.19303	6.80643	6.71248	6.97016	4.16096	4.22972	6.28611	8.73469	8.71418	9.17739	8.72418	1	5	4	1	1	1	1	1	0	0	1	1	1	1	1
hsa-miR-18a_st	11.6908	11.0403	11.425	11.388	11.7334	9.35755	11.1121	13.564	15.2915	15.3908	15.4084	15.3299	3	5	4	1	1	1	1	1	1	1	1	1	1	1	1
hsa-miR-18a-star_st	7.11366	6.51216	6.97564	6.73673	7.06785	4.70681	6.81114	9.01149	12.3282	12.4659	12.3316	12.1827	3	5	4	1	1	1	1	1	1	1	1	1	1	1	1
hsa-miR-18b_st	8.91819	8.28528	8.5061	8.41573	9.2078	6.86353	8.27715	11.558	14.1437	14.1767	14.2381	13.933	3	5	4	1	1	1	1	1	1	1	1	1	1	1	1
hsa-miR-191_st	14.7379	14.2812	14.4443	14.2582	14.2487	11.755	13.7881	15.3377	15.5135	15.5988	15.3714	15.1806	3	5	4	1	1	1	1	1	1	1	1	1	1	1	1
hsa-miR-192_st	8.9304	8.67763	9.1586	9.26026	8.62559	4.48864	6.99381	11.678	14.1796	14.2468	14.2642	13.9529	2	5	4	1	1	1	1	1	0	1	1	1	1	1	1
hsa-miR-192-star_st	4.49541	4.72561	4.34674	4.97564	4.39232	3.90689	4.08496	5.86396	9.25384	9.22327	9.31582	8.79336	1	0	4	0	0	0	0	0	0	0	1	1	1	1	1
hsa-miR-193a-3p_st	3.94056	4.58496	4.15871	4.77921	3.6427	4.08746	3.74593	5.0222	9.31628	8.36483	8.34206	7.79319	0	0	4	0	0	0	0	0	0	0	0	1	1	1	1
hsa-miR-193a-5p_st	7.73449	7.19311	7.19108	7.45922	7.85535	4.37744	4.87242	7.8672	8.93366	8.82654	8.79412	9.05236	2	5	4	1	1	1	1	1	0	1	1	1	1	1	1
hsa-miR-193b_st	6.79307	7.42118	7.45859	7.04477	6.99558	4.30551	4.80089	5.45006	3.56464	3.79248	3.1427	4.51809	2	5	0	1	1	1	1	1	0	1	1	0	0	0	0
hsa-miR-194_st	10.134	9.85013	10.2677	10.3065	9.70562	6.26484	7.49949	12.7914	15.4283	15.2097	15.3795	14.9895	3	5	4	1	1	1	1	1	1	1	1	1	1	1	1
hsa-miR-195_st	7.75214	7.3753	7.55074	7.72361	6.56713	5.44892	6.95982	9.71049	10.5485	10.9144	11.0589	10.5684	3	5	4	1	1	1	1	1	1	1	1	1	1	1	1
hsa-miR-196b_st	6.03372	4.75191	5.79722	5.56335	6.49965	4.16096	4.44285	6.52611	9.64145	7.87603	8.96879	8.57324	1	2	4	1	0	0	0	1	0	0	1	1	1	1	1
hsa-miR-197_st	9.95551	9.28238	9.11761	9.35094	10.4574	5.78136	8.2409	9.99765	8.68457	8.72469	8.60534	8.22157	3	5	4	1	1	1	1	1	1	1	1	1	1	1	1
hsa-miR-199a-3p_st	11.122	10.4726	10.7752	10.7056	9.84547	10.6814	11.1551	13.5588	11.562	10.6963	10.8114	9.3219	3	5	4	1	1	1	1	1	1	1	1	1	1	1	1
hsa-miR-199a-5p_st	9.544	10.0982	10.7509	10.525	7.18975	8.00032	10.2894	11.2381	9.35862	8.73345	8.57731	6.17712	3	5	4	1	1	1	1	1	1	1	1	1	1	1	1
hsa-miR-199b-3p_st	11.009	10.4645	10.6631	10.7287	9.81776	10.6961	11.2476	13.5861	11.5328	10.6346	10.7633	9.31961	3	5	4	1	1	1	1	1	1	1	1	1	1	1	1
hsa-miR-19a_st	7.2468	7.65644	7.76818	7.71459	8.23084	6.22432	7.41746	10.9805	13.9775	13.6502	13.7494	13.5065	3	5	4	1	1	1	1	1	1	1	1	1	1	1	1
hsa-miR-19b_st	12.0028	12.1983	12.6583	12.3679	12.4844	10.3824	11.9665	14.765	15.829	15.7285	15.5682	15.3999	3	5	4	1	1	1	1	1	1	1	1	1	1	1	1
hsa-miR-19b-1-star_st	5.47991	5.2047	5.62574	5.77465	5.68316	4.38574	4.65871	5.46204	8.00369	7.24225	7.19904	7.36778	0	3	4	1	0	1	0	1	0	0	0	1	1	1	1
hsa-miR-200c_st	9.64737	8.98411	9.03954	9.1661	9.02204	7.30306	8.59595	10.2107	10.45	10.3607	10.7435	10.7772	3	5	4	1	1	1	1	1	1	1	1	1	1	1	1
hsa-miR-20a_st	13.5551	13.2163	13.5745	13.4807	13.5805	11.7296	13.1912	15.2096	15.9989	15.9969	15.9913	15.9131	3	5	4	1	1	1	1	1	1	1	1	1	1	1	1
hsa-miR-20b_st	11.3939	10.9679	11.3837	11.3242	11.756	9.31061	10.5697	14.1891	15.4776	15.6783	15.6202	15.5176	3	5	4	1	1	1	1	1	1	1	1	1	1	1	1
hsa-miR-20b-star_st	5.02883	4.66096	6.06545	5.46832	5.18316	4.12396	3.98289	6.30643	8.0279	8.13184	8.57518	8.42605	1	1	4	0	0	1	0	0	0	0	1	1	1	1	1
hsa-miR-21_st	10.9515	10.0728	10.2177	10.0325	10.7607	8.26418	8.75433	11.812	13.2576	12.8627	13.3284	12.679	3	5	4	1	1	1	1	1	1	1	1	1	1	1	1
hsa-miR-210_st	7.89473	7.2992	7.72403	7.58009	7.07598	6.10106	7.41881	9.42253	12.6935	12.5975	13.1373	12.8294	3	5	4	1	1	1	1	1	1	1	1	1	1	1	1
hsa-miR-215_st	3.98864	3.45345	3	3.16993	3.85022	3.80735	3.7047	5.04638	6.70919	6.54588	7.57352	5.97236	0	0	4	0	0	0	0	0	0	0	0	1	1	1	1
hsa-miR-21-star_st	7.42382	7.09907	7.54303	7.49877	7.96576	4.33621	5.79436	6.82018	7.91885	7.78463	7.96866	7.22725	2	5	4	1	1	1	1	1	0	1	1	1	1	1	1
hsa-miR-22_st	12.798	12.7253	13.1805	12.8881	12.7242	9.48156	12.6127	14.0519	14.6423	14.9753	14.9012	14.4503	3	5	4	1	1	1	1	1	1	1	1	1	1	1	1
hsa-miR-221_st	13.6004	12.9374	13.157	13.1302	13.1704	11.4141	13.294	14.3461	13.676	14.0216	13.9537	13.3572	3	5	4	1	1	1	1	1	1	1	1	1	1	1	1
hsa-miR-221-star_st	5.49541	5.53338	5.35841	5.76812	5.18643	4.29248	4.73989	6.75483	6.86258	6.90684	6.54687	6.17878	1	3	4	1	1	0	1	0	0	0	1	1	1	1	1
hsa-miR-222_st	13.3663	12.7068	12.974	12.8926	12.8886	9.63098	11.5868	13.4678	13.633	14.2515	14.2953	13.6764	3	5	4	1	1	1	1	1	1	1	1	1	1	1	1
hsa-miR-223_st	12.1223	11.3451	10.9641	11.21	12.2124	9.52905	10.7737	13.6325	12.715	12.4656	12.6574	11.6881	3	5	4	1	1	1	1	1	1	1	1	1	1	1	1
hsa-miR-224_st	6.07471	5.00141	5.02883	5.17878	4.05426	5.55164	6.35744	7.85487	6.06206	4.92665	4.27345	3.97418	3	1	1	1	0	0	0	0	1	1	1	1	0	0	0
hsa-miR-22-star_st	6.3837	6.11591	5.98864	5.85669	6.31057	4.24593	6.24074	8.08214	7.58879	7.71862	7.47059	7.37376	2	5	4	1	1	1	1	1	0	1	1	1	1	1	1
hsa-miR-23a_st	14.7114	14.3069	14.4294	14.2411	14.2268	12.7717	14.0843	15.3664	13.9801	13.8412	13.6674	12.9452	3	5	4	1	1	1	1	1	1	1	1	1	1	1	1
hsa-miR-23a-star_st	8.35604	7.45382	7.51492	7.9277	8.27198	5.22147	7.12618	7.47773	7.3966	7.58859	7.64735	7.42076	3	5	4	1	1	1	1	1	1	1	1	1	1	1	1
hsa-miR-23b_st	13.4932	12.8127	12.9759	12.9312	12.4705	11.179	12.8851	14.4609	13.0103	12.8436	12.7276	12.1925	3	5	4	1	1	1	1	1	1	1	1	1	1	1	1
hsa-miR-24_st	14.7392	14.2149	14.3898	14.2415	14.2653	12.365	14.0444	15.0063	14.8595	14.898	14.9152	14.5418	3	5	4	1	1	1	1	1	1	1	1	1	1	1	1
hsa-miR-24-2-star_st	8.59385	7.98814	8.54848	8.26908	8.3877	6.37619	7.64702	8.94687	8.64476	8.70899	8.62533	8.09321	3	5	4	1	1	1	1	1	1	1	1	1	1	1	1
hsa-miR-25_st	12.3196	11.4081	11.5787	11.6731	12.1161	9.26942	10.7692	14.639	15.8169	15.7674	15.7436	15.3597	3	5	4	1	1	1	1	1	1	1	1	1	1	1	1
hsa-miR-25-star_st	7.78231	6.89924	6.86957	7	7.42204	3.85712	5.62396	7.70171	8.48981	9.29691	9.25148	9.39753	2	5	4	1	1	1	1	1	0	1	1	1	1	1	1
hsa-miR-26a_st	15.0513	14.7886	14.914	14.6432	14.496	13.5748	14.4961	15.7765	15.983	15.9285	15.7448	15.5615	3	5	4	1	1	1	1	1	1	1	1	1	1	1	1
hsa-miR-26b_st	7.99118	8.10066	7.83722	8.48595	8.15493	5.36989	6.27345	11.1031	13.7017	13.661	13.746	12.8317	3	5	4	1	1	1	1	1	1	1	1	1	1	1	1
hsa-miR-27a_st	13.0255	12.8179	13.2285	13.0621	13.0558	11.268	12.7034	13.9276	14.2212	13.606	13.8247	13.4159	3	5	4	1	1	1	1	1	1	1	1	1	1	1	1
hsa-miR-27a-star_st	8.48559	8.42132	8.63908	8.87295	9.14327	3.91645	4.53841	6.83311	5.372	4.6677	5.17326	4.06464	1	5	0	1	1	1	1	1	0	0	1	0	0	0	0
hsa-miR-27b_st	11.0761	10.1919	10.3653	10.4932	9.91649	8.88171	10.9003	12.5095	11.8627	11.4545	11.6483	11.0481	3	5	4	1	1	1	1	1	1	1	1	1	1	1	1
hsa-miR-28-3p_st	10.9081	10.243	10.4463	10.5193	10.2295	6.59799	9.04214	10.4559	8.77553	8.88801	8.05426	7.49541	3	5	4	1	1	1	1	1	1	1	1	1	1	1	1
hsa-miR-28-5p_st	11.5664	10.5892	10.9712	11.0329	10.5773	8.30747	9.91064	11.7621	10.9024	10.9878	10.7731	10.2963	3	5	4	1	1	1	1	1	1	1	1	1	1	1	1
hsa-miR-296-3p_st	4.73989	4.44741	4.44094	4.2047	4.84413	5.56946	6.21836	6.72869	8.44655	8.8318	8.43253	8.04189	3	0	4	0	0	0	0	0	1	1	1	1	1	1	1
hsa-miR-299-3p_st	4.86396	6.0434	6.29713	5.97418	5.48792	4.64386	5.27585	6.52373	5.79154	4.76178	4.80551	5.28112	3	4	0	0	1	1	1	1	1	1	1	0	0	0	0
hsa-miR-29a_st	12.7059	12.5847	12.8581	12.6623	12.2704	7.06069	10.0362	13.0145	12.0804	12.1322	12.131	11.0727	3	5	4	1	1	1	1	1	1	1	1	1	1	1	1
hsa-miR-29b_st	7.3269	7.6619	7.82955	7.81844	7.52416	4.11441	5.98649	8.71491	11.9006	11.2158	11.8756	10.7338	2	5	4	1	1	1	1	1	0	1	1	1	1	1	1
hsa-miR-29b-1-star_st	8.10572	7.01084	7.22881	7.41486	7.40065	4.34674	4.95119	7.54557	4.94209	6.23812	3.95345	5.39068	1	5	0	1	1	1	1	1	0	0	1	0	0	0	0
hsa-miR-29b-2-star_st	8.85165	8.15849	8.46315	8.39419	8.13057	5.04638	6.43835	9.2887	12.3122	12.2024	12.8173	12.0936	3	5	4	1	1	1	1	1	1	1	1	1	1	1	1
hsa-miR-29c_st	8.47701	8.38586	8.76365	8.60874	8.26284	4.34674	6.40065	9.50167	12.3846	11.2564	12.0299	11.0048	2	5	4	1	1	1	1	1	0	1	1	1	1	1	1
hsa-miR-29c-star_st	6.90843	6.60534	6.49185	6.72786	6.58879	4.22972	5.1496	7.31851	9.21516	8.997	9.03624	8.26912	2	5	4	1	1	1	1	1	0	1	1	1	1	1	1
hsa-miR-301a_st	6.40917	6.57543	7.2619	6.94494	6.83886	6.4247	6.59943	9.85953	12.6277	12.8317	12.9062	12.2664	3	5	4	1	1	1	1	1	1	1	1	1	1	1	1
hsa-miR-30a_st	7.72403	7.61098	7.64487	7.41724	7.38277	5.27921	6.59615	9.76441	12.2793	11.92	11.9189	11.402	3	5	4	1	1	1	1	1	1	1	1	1	1	1	1
hsa-miR-30b_st	10.4213	10.633	11.0632	10.8518	10.4235	7.92132	9.65565	12.6093	14.4581	14.2414	14.1289	13.4319	3	5	4	1	1	1	1	1	1	1	1	1	1	1	1
hsa-miR-30b-star_st	7.55596	6.71261	6.53237	6.7597	6.95401	4.35368	5.86905	6.61403	5.1496	5.43132	4.72766	5.40849	2	5	0	1	1	1	1	1	0	1	1	0	0	0	0
hsa-miR-30c_st	11.2543	11.0237	11.4091	11.0904	11.234	8.32586	9.34405	12.7518	14.0301	14.0878	13.8039	13.1948	3	5	4	1	1	1	1	1	1	1	1	1	1	1	1
hsa-miR-30c-1-star_st	6.13369	5.90186	6.3487	6.31057	6.64991	4.02764	5.6496	6.88264	7.7034	7.34576	7.46255	7.64702	2	5	4	1	1	1	1	1	0	1	1	1	1	1	1
hsa-miR-30d_st	11.3467	11.0199	11.2057	11.1692	11.0161	8.43393	10.1013	12.9222	14.5968	14.4246	14.3915	14.144	3	5	4	1	1	1	1	1	1	1	1	1	1	1	1
hsa-miR-30e_st	9.58477	9.74137	10.2461	10.0607	10.0225	6.14745	7.63843	11.6036	14.2717	14.0662	14.179	13.6721	3	5	4	1	1	1	1	1	1	1	1	1	1	1	1
hsa-miR-30e-star_st	7.59943	6.92587	7.09587	7.2397	7.57903	4.30551	6.24593	8.80723	5.56946	5.78398	5.55915	4.83267	2	5	1	1	1	1	1	1	0	1	1	0	1	0	0
hsa-miR-31_st	11.4856	11.5064	11.791	11.9602	10.1799	4.04638	7.3385	9.6328	6.11786	6.98217	7.46143	5.27345	2	5	2	1	1	1	1	1	0	1	1	0	1	1	0
hsa-miR-320a_st	13.631	12.8849	12.946	13.0941	13.0128	10.8618	12.9391	14.0032	15.6185	15.7952	15.8785	15.8254	3	5	4	1	1	1	1	1	1	1	1	1	1	1	1
hsa-miR-320b_st	13.6873	12.8749	12.9168	13.073	13.0514	10.7668	12.9121	13.9255	15.5859	15.7494	15.831	15.7415	3	5	4	1	1	1	1	1	1	1	1	1	1	1	1
hsa-miR-320c_st	13.4728	12.6307	12.7289	12.9085	12.9479	10.6542	12.7396	13.9193	15.4871	15.6568	15.6754	15.5263	3	5	4	1	1	1	1	1	1	1	1	1	1	1	1
hsa-miR-320d_st	12.093	11.5352	11.5555	11.5859	11.6271	9.64661	11.452	12.9706	15.0337	15.0247	15.0791	14.8794	3	5	4	1	1	1	1	1	1	1	1	1	1	1	1
hsa-miR-324-3p_st	9.56023	9.23582	9.29073	9.37278	9.22977	5.56238	8.76875	10.7693	13.3015	13.4585	13.8811	12.9348	3	5	4	1	1	1	1	1	1	1	1	1	1	1	1
hsa-miR-324-5p_st	10.2326	9.80771	10.3092	10.2707	10.4516	6.99345	9.21673	11.0382	12.2949	12.8496	12.9962	12.3645	3	5	4	1	1	1	1	1	1	1	1	1	1	1	1
hsa-miR-326_st	6.68589	6.79348	6.87431	5.89232	6.31786	4.87744	6.73202	7.64713	6.6649	5.62515	6.45119	5.16937	3	5	0	1	1	1	1	1	1	1	1	0	0	0	0
hsa-miR-328_st	6.81057	6.48514	6.42492	6.47427	6.01014	4.72147	6.74121	7.7039	6.21865	6.77596	7.28942	6.93634	2	5	2	1	1	1	1	1	0	1	1	0	0	1	1
hsa-miR-330-3p_st	8.46874	8.42832	8.73635	8.53911	8.0138	5.67492	7.40929	8.48278	6.14458	6.481	6.89354	6.06545	3	5	1	1	1	1	1	1	1	1	1	0	0	1	0
hsa-miR-330-5p_st	4.80367	5.15856	5.16096	5.68097	5.20945	4.1496	3.85712	5.26569	6.59761	6.18928	6.93773	6.43518	0	1	4	0	0	0	1	0	0	0	0	1	1	1	1
hsa-miR-331-3p_st	7.54224	8.1053	8.20055	7.82453	7.39438	5.43518	7.39645	9.45221	11.7622	11.581	11.9803	11.1458	3	5	4	1	1	1	1	1	1	1	1	1	1	1	1
hsa-miR-331-5p_st	6.59499	6.04642	6.37514	6.85454	6.10792	4.42275	5.59984	7.73956	10.3888	10.6425	10.9192	10.576	2	5	4	1	1	1	1	1	0	1	1	1	1	1	1
hsa-miR-335_st	5.6126	5.09922	5.39068	5.88181	5.05817	6.19803	5.85497	8.52301	9.61563	9.11119	8.52311	8.30339	3	1	4	0	0	0	1	0	1	1	1	1	1	1	1
hsa-miR-337-3p_st	4.77224	4.82103	4.50141	4.80551	4.74593	5.02764	4.29949	5.32148	4.73989	4.85798	5.09615	3.41645	3	0	0	0	0	0	0	0	1	1	1	0	0	0	0
hsa-miR-337-5p_st	6.13661	6.93893	7.41709	7.26903	6.00561	5.46832	5.33886	8.39531	7.93994	7.41422	7.45055	6.68193	3	5	4	1	1	1	1	1	1	1	1	1	1	1	1
hsa-miR-338-5p_st	7.11471	5.7534	6.78015	6.44892	6.49248	4.29248	5.19937	7.7163	6.95067	6.70628	6.37504	5.85368	3	5	4	1	1	1	1	1	1	1	1	1	1	1	1
hsa-miR-339-3p_st	10.025	9.80732	10.1535	10.164	9.56973	5.23989	8.14173	9.99996	11.1072	11.6845	12.288	11.7189	3	5	4	1	1	1	1	1	1	1	1	1	1	1	1
hsa-miR-339-5p_st	9.82082	9.95551	10.3381	10.1294	9.53234	6.95663	9.81901	10.4901	11.5189	11.6461	11.951	11.4806	3	5	4	1	1	1	1	1	1	1	1	1	1	1	1
hsa-miR-340_st	5.66797	5.30274	5.10106	5.33621	5.93054	4.20893	5.14846	7.03878	7.4564	7.07109	7.41538	6.94892	2	2	4	1	0	0	0	1	0	1	1	1	1	1	1
hsa-miR-342-3p_st	14.144	14.1604	14.368	14.0987	13.5852	8.56729	10.9311	13.7097	11.9607	12.3156	12.3243	11.4507	3	5	4	1	1	1	1	1	1	1	1	1	1	1	1
hsa-miR-342-5p_st	11.658	11.26	11.294	11.5754	11.1548	5.81057	8.29559	10.5196	11.0464	11.4059	11.7441	11.4414	3	5	4	1	1	1	1	1	1	1	1	1	1	1	1
hsa-miR-345_st	10.3697	9.9136	10.2675	10.1629	10.7191	5.10837	8.08243	10.0539	11.6804	11.5875	11.9411	11.721	3	5	4	1	1	1	1	1	1	1	1	1	1	1	1
hsa-miR-34a_st	8.1206	7.40508	7.62559	7.79348	6.84946	3.80735	4.59984	6.54638	6.78854	6.77411	7.3474	6.65757	1	5	4	1	1	1	1	1	0	0	1	1	1	1	1
hsa-miR-34b-star_st	6.38192	5.57201	5.6865	5.4247	5.10106	4.39068	4.11441	4.83267	5.31057	5.31331	5.51118	5.47564	1	5	0	1	1	1	1	1	1	0	0	0	0	0	0
hsa-miR-361-3p_st	6.69611	6.7967	6.88657	7.11591	6.27272	4.71523	5.59707	6.27369	7.95126	7.31034	7.62138	6.49105	3	5	4	1	1	1	1	1	1	1	1	1	1	1	1
hsa-miR-361-5p_st	12.6303	11.9205	12.1518	12.3946	12.2917	8.82794	10.396	12.7462	12.396	12.1403	12.4804	11.7756	3	5	4	1	1	1	1	1	1	1	1	1	1	1	1
hsa-miR-362-3p_st	4.52356	4.78112	4.95119	4.85798	5.08496	4	4.40368	5.68316	8.93339	8.31937	8.27996	7.90085	1	0	4	0	0	0	0	0	0	0	1	1	1	1	1
hsa-miR-362-5p_st	9.99043	9.05933	9.40812	9.52909	10.3009	4.82732	7.18018	10.4282	13.5464	13.6182	13.8816	13.5283	3	5	4	1	1	1	1	1	1	1	1	1	1	1	1
hsa-miR-363_st	9.68955	8.99005	9.36497	9.28272	9.74069	5.26374	6.98299	12.5634	14.585	14.898	14.8382	14.408	3	5	4	1	1	1	1	1	1	1	1	1	1	1	1
hsa-miR-363-star_st	4.89047	4.17215	4.20893	4.26178	4.44741	3.6427	4.23989	5.82485	6.97098	7.77672	8.16266	8.10055	0	0	4	0	0	0	0	0	0	0	0	1	1	1	1
hsa-miR-370_st	6.02083	7.21653	7.38225	7.42565	5.08496	5.53841	6.45934	8.48782	6.04236	5.63507	4.83886	5.58214	3	4	0	1	1	1	1	0	1	1	1	0	0	0	0
hsa-miR-374a_st	3.78112	4.61441	4.5736	5.11441	4.69616	3.99718	4.74593	6.53707	9.2713	8.83078	9.52937	8.87938	1	0	4	0	0	0	0	0	0	0	1	1	1	1	1
hsa-miR-374b_st	6.66993	6.62855	6.49806	6.27369	6.87462	6.2109	5.47345	9.45083	11.4573	11.2694	11.4917	10.5008	3	5	4	1	1	1	1	1	1	1	1	1	1	1	1
hsa-miR-376a_st	5.31786	6.21011	6.16686	6.35777	4.94892	5.6126	4.6496	7.73755	6.15701	5.08684	5.62751	4.82012	3	5	1	1	1	1	1	1	1	1	1	1	0	0	0
hsa-miR-376c_st	4.90609	7.03275	7.49784	7.1302	5.12396	6.40899	5.72561	9.47589	7.86559	4.38574	4.55164	5.19937	3	3	1	0	1	1	1	0	1	1	1	1	0	0	0
hsa-miR-378_st	12.0982	11.4903	11.7513	11.7069	12.0069	5.68316	8.62569	11.6903	13.5496	13.4118	13.8255	13.6091	3	5	4	1	1	1	1	1	1	1	1	1	1	1	1
hsa-miR-378-star_st	8.27609	7.79397	8.13557	8.41034	9.09997	4.59984	5.6204	7.5606	10.3759	10.0377	10.2461	9.72279	3	5	4	1	1	1	1	1	1	1	1	1	1	1	1
hsa-miR-379_st	6.52203	7.82649	8.1059	8.15655	5.58465	7.54116	6.47891	9.73132	7.09776	5.30274	4.90689	4.51809	3	5	1	1	1	1	1	1	1	1	1	1	0	0	0
hsa-miR-382_st	7.74004	8.17478	8.40424	8.43188	6.03623	8.066	8.10314	10.0768	7.38965	6.18982	4.96018	5.68316	3	5	1	1	1	1	1	1	1	1	1	1	0	0	0
hsa-miR-409-3p_st	8.51495	9.4613	9.52753	9.60455	7.17437	8.17437	8.68145	11.2141	7.63642	5.9542	5.01809	6.32553	3	5	3	1	1	1	1	1	1	1	1	1	1	0	1
hsa-miR-409-5p_st	5.6086	6.71418	6.64321	6.89232	5.05817	5.46832	5.88616	8.20319	4.72561	4.68861	3.90368	3.24593	3	3	0	0	1	1	1	0	1	1	1	0	0	0	0
hsa-miR-411_st	4.32012	5.90669	5.56697	6.45934	4.45943	5.76666	5.34674	7.45922	5.79949	4.5222	4.99718	3.82193	3	3	0	0	1	1	1	0	1	1	1	0	0	0	0
hsa-miR-421_st	9.44395	8.50971	8.76634	9.03321	9.52346	6.53707	7.72689	10.409	12.0796	12.0631	12.1866	11.6255	3	5	4	1	1	1	1	1	1	1	1	1	1	1	1
hsa-miR-422a_st	10.1082	9.42081	9.62114	9.49182	10.1534	3.87744	6.56866	10.06	11.9307	11.6314	11.6456	11.1163	2	5	4	1	1	1	1	1	0	1	1	1	1	1	1
hsa-miR-423-3p_st	12.1419	11.6917	11.7796	11.6468	11.7379	8.04654	11.0733	12.1353	12.8332	12.8038	12.889	12.724	3	5	4	1	1	1	1	1	1	1	1	1	1	1	1
hsa-miR-423-5p_st	10.5822	9.66284	9.75044	10.0524	9.804	6.40085	8.7728	10.4669	12.8671	13.4604	13.6218	13.5301	3	5	4	1	1	1	1	1	1	1	1	1	1	1	1
hsa-miR-424_st	4.16546	4.35368	3.58496	4.02764	5.40689	3.83621	4.19616	5.83089	7.12203	8.16752	8.93402	8.04976	1	2	4	0	0	0	1	1	0	0	1	1	1	1	1
hsa-miR-424-star_st	7.87738	6.84413	7.12836	7.1192	8.90839	4.42275	6.14458	9.09928	8.48156	10.5522	10.5541	10.5085	2	5	4	1	1	1	1	1	0	1	1	1	1	1	1
hsa-miR-425_st	13.1284	12.6963	12.987	12.7758	12.6869	10.5111	12.8091	14.3096	15.5844	15.6426	15.482	15.1397	3	5	4	1	1	1	1	1	1	1	1	1	1	1	1
hsa-miR-425-star_st	9.54951	9.22327	9.70706	9.45891	9.67765	7.12925	9.32964	10.5068	11.1326	11.2076	11.2863	11.0661	3	5	4	1	1	1	1	1	1	1	1	1	1	1	1
hsa-miR-431_st	6.69266	8.11984	8.24033	8.38631	6.19478	6.18766	6.48325	9.22705	6.52279	5.04439	5.11441	3.9915	3	5	1	1	1	1	1	1	1	1	1	1	0	0	0
hsa-miR-432_st	7.28966	8.30762	8.70885	8.82018	6.46678	9.404	8.57917	10.2066	8.80644	8.28522	8.18546	7.87645	3	5	4	1	1	1	1	1	1	1	1	1	1	1	1
hsa-miR-451_st	8.2835	7.63546	7.51084	7.33022	9.54671	7.53485	9.0016	14.5821	13.6001	13.3039	13.4282	13.1346	3	5	4	1	1	1	1	1	1	1	1	1	1	1	1
hsa-miR-452_st	5.04984	3.77345	4.66993	4.45794	3.83621	5.09058	5.71189	6.58112	4.98792	4.97418	4.80551	4.73989	3	0	0	0	0	0	0	0	1	1	1	0	0	0	0
hsa-miR-454_st	6.15389	6.06946	6.42275	6.82018	6.87514	4.99292	5.86778	10.3094	13.6174	13.6349	14.0019	13.1311	3	5	4	1	1	1	1	1	1	1	1	1	1	1	1
hsa-miR-455-3p_st	5.74222	4.80274	4.85712	5.2854	5.19616	6.56222	6.31331	7.00026	6.76812	7.20932	6.6905	6.51499	3	0	4	0	0	0	0	0	1	1	1	1	1	1	1
hsa-miR-484_st	8.23077	7.74121	7.96853	7.34976	7.58918	4.55164	6.62869	8.83567	11.1137	11.3418	11.973	10.7278	2	5	4	1	1	1	1	1	0	1	1	1	1	1	1
hsa-miR-486-3p_st	8.09742	6.81844	7.29798	7.42617	7.01395	5.40689	7.03527	8.73777	6.01963	6.63251	5.81331	4.84674	3	5	2	1	1	1	1	1	1	1	1	1	1	0	0
hsa-miR-486-5p_st	11.4333	10.8396	10.727	10.6447	10.6997	9.25127	11.1904	15.5357	15.9988	15.9988	15.9986	15.9989	3	5	4	1	1	1	1	1	1	1	1	1	1	1	1
hsa-miR-487a_st	5.583	6.91392	7.34848	6.84549	4.85712	5.98325	5.49176	8.24773	5.99718	4.46832	4.35712	4.63922	3	3	1	0	1	1	1	0	1	1	1	1	0	0	0
hsa-miR-487b_st	7.86034	8.99397	9.55363	9.44781	6.71398	7.63646	7.13824	10.7274	7.37744	6.02832	5.10777	5.52492	3	5	2	1	1	1	1	1	1	1	1	1	1	0	0
hsa-miR-491-5p_st	7.60612	7.44194	7.6745	7.78767	7.99972	5.50141	7.06858	8.30831	9.22273	8.94929	9.39908	8.99834	3	5	4	1	1	1	1	1	1	1	1	1	1	1	1
hsa-miR-493_st	5.1427	6.2448	6.46463	6.15814	5.18982	5.22869	5.47491	7.61458	5.39395	4.58371	5.20681	4.35712	3	3	0	0	1	1	1	0	1	1	1	0	0	0	0
hsa-miR-494_st	10.1283	9.83588	10.5257	10.4309	10.5146	7.53485	7.73428	10.8146	8.19212	7.45661	7.74145	6.69937	3	5	4	1	1	1	1	1	1	1	1	1	1	1	1
hsa-miR-497_st	5.6086	5.38616	5.86162	5.65644	4.90689	4.28112	5.94247	6.11441	6.2608	6.94247	6.40448	5.94949	2	1	4	0	0	0	1	0	0	1	1	1	1	1	1
hsa-miR-500_st	9.28516	8.68397	8.9426	9.08023	9.59101	5.39232	6.89528	9.57263	12.5821	12.9995	13.3996	12.6587	3	5	4	1	1	1	1	1	1	1	1	1	1	1	1
hsa-miR-500-star_st	10.0557	9.35588	9.57743	9.67678	10.102	5.82012	7.19435	10.6292	12.8677	13.1475	13.4416	13.2713	3	5	4	1	1	1	1	1	1	1	1	1	1	1	1
hsa-miR-501-3p_st	9.32177	8.45733	8.83111	8.84194	9.32228	5.21313	6.43634	9.84576	12.3168	12.6299	12.671	12.4372	3	5	4	1	1	1	1	1	1	1	1	1	1	1	1
hsa-miR-501-5p_st	7.58414	7.07384	7.18487	7.68299	8.18239	4.7608	6.45934	8.79424	11.6695	12.146	12.5215	11.6948	2	5	4	1	1	1	1	1	0	1	1	1	1	1	1
hsa-miR-502-3p_st	10.2046	9.45635	9.71307	9.74727	10.0375	5.59799	7.19108	10.6273	12.9826	13.3454	13.5975	13.4264	3	5	4	1	1	1	1	1	1	1	1	1	1	1	1
hsa-miR-502-5p_st	5.19616	4.28112	5.3191	4.95345	6.17326	3.98864	4.68316	6.19212	8.97646	8.80548	9.47805	8.5075	1	1	4	0	0	0	0	1	0	0	1	1	1	1	1
hsa-miR-503_st	7.79389	6.73465	6.98163	7.10758	8.78299	4.70681	7.42132	9.67761	10.0878	12.4192	12.6901	12.0943	3	5	4	1	1	1	1	1	1	1	1	1	1	1	1
hsa-miR-505_st	7.07673	6.48289	7.03237	6.68643	7.06978	4.42587	5.845	7.82328	8.40708	8.18074	7.62198	7.73469	2	5	4	1	1	1	1	1	0	1	1	1	1	1	1
hsa-miR-505-star_st	8.69188	7.58832	7.92275	8.06876	8.15685	5.99841	7.18419	9.57952	11.1985	11.9066	12.1889	11.9365	3	5	4	1	1	1	1	1	1	1	1	1	1	1	1
hsa-miR-532-3p_st	9.12585	8.77314	8.86323	8.57185	8.4875	4.02764	4.48864	8.07978	8.3383	8.32172	8.7979	8.38976	1	5	4	1	1	1	1	1	0	0	1	1	1	1	1
hsa-miR-532-5p_st	10.7653	9.91018	10.3111	10.6069	11.041	5.7652	8.17542	11.5727	14.0462	14.1399	14.3695	14.2708	3	5	4	1	1	1	1	1	1	1	1	1	1	1	1
hsa-miR-543_st	5.18861	6.3371	6.22725	6.49877	4.84413	4.80735	5.30367	7.92462	5.97564	4.10716	4.78493	3.39068	3	3	1	0	1	1	1	0	1	1	1	1	0	0	0
hsa-miR-550_st	6.84952	6.33621	5.872	6.72766	6.75988	4.31468	5.33089	8.65641	11.3668	11.385	12.0674	11.7076	2	5	4	1	1	1	1	1	0	1	1	1	1	1	1
hsa-miR-550-star_st	6.64991	6.18928	6.26958	6.61396	7.16867	4.62869	4.31468	8.5437	11.3078	11.5315	11.7412	11.1267	1	5	4	1	1	1	1	1	0	0	1	1	1	1	1
hsa-miR-551b-star_st	4.72561	4.76764	5.78966	5.10229	5.27405	5.18861	7.17346	7.30453	7.56492	7.87226	7.79844	7.21917	3	1	4	0	0	1	0	0	1	1	1	1	1	1	1
hsa-miR-572_st	3.80643	3.98864	5.06464	4.28493	3.94741	3.98864	5.44892	5.09321	8.72252	9.0874	8.62277	8.66883	0	0	4	0	0	0	0	0	0	0	0	1	1	1	1
hsa-miR-574-3p_st	10.2312	9.03962	9.41061	9.48636	10.2409	4.07741	7.19286	9.17397	7.78058	7.93043	8.26091	8.18733	2	5	4	1	1	1	1	1	0	1	1	1	1	1	1
hsa-miR-574-5p_st	7.36667	6.12692	6.93518	6.15559	6.76031	5.38863	6.05328	6.81365	8.4613	8.76505	9.0249	8.99127	3	5	4	1	1	1	1	1	1	1	1	1	1	1	1
hsa-miR-575_st	5.6496	4.82012	5.26666	5.1496	4.74618	4.09984	4.28493	5.54373	7.8917	7.42656	6.92402	7.06785	0	0	4	0	0	0	0	0	0	0	0	1	1	1	1
hsa-miR-584_st	9.59224	9.23776	9.49382	9.47719	7.53311	8.58049	11.1198	11.9527	12.677	12.9386	12.7746	12.8074	3	5	4	1	1	1	1	1	1	1	1	1	1	1	1
hsa-miR-589_st	5.42118	5.02356	4.72972	4.83267	4.63661	4.12869	5.23635	5.90609	8.08229	8.28008	8.43507	8.05779	3	0	4	0	0	0	0	0	1	1	1	1	1	1	1
hsa-miR-589-star_st	6.41138	6.33919	6.93653	6.845	5.95302	4.72147	5.70893	7.46758	7.69857	8.10381	8.14647	7.98217	3	5	4	1	1	1	1	1	1	1	1	1	1	1	1
hsa-miR-590-5p_st	4.12396	4.52356	5.1649	4.68316	5.22869	4.11441	3.72972	6.57693	9.73016	9.17291	9.69778	8.81056	1	0	4	0	0	0	0	0	0	0	1	1	1	1	1
hsa-miR-593_st	6.65814	5.9674	5.96227	5.68643	6.44094	3.94741	4.41645	5.59615	4.40689	4.72869	4.51809	4.76958	0	5	0	1	1	1	1	1	0	0	0	0	0	0	0
hsa-miR-598_st	4.51809	4.03841	5.11726	4.85712	3.90689	3.58496	4.04373	6.04024	8.01142	7.65463	7.73278	7.16644	1	0	4	0	0	0	0	0	0	0	1	1	1	1	1
hsa-miR-610_st	4.67215	5.05164	4.86926	5.33621	5.15189	3.7539	4.19616	4.76958	7.67027	7.54122	8.20329	7.616	0	0	4	0	0	0	0	0	0	0	0	1	1	1	1
hsa-miR-624-star_st	4.3968	4.87744	5.04638	5.26325	4.89964	3.99718	4.77753	6.39782	9.27242	8.67721	8.63878	8.45675	1	0	4	0	0	0	0	0	0	0	1	1	1	1	1
hsa-miR-625_st	10.4943	10.1548	10.3739	10.3749	9.60676	7.36725	8.55344	11.5619	12.3081	11.5471	11.3072	11.9164	3	5	4	1	1	1	1	1	1	1	1	1	1	1	1
hsa-miR-626_st	5.97564	6.07646	6.04737	5.93518	5.83089	4.1677	4.62515	5.08684	6.38368	5.66096	5.65445	5.3968	0	5	3	1	1	1	1	1	0	0	0	1	1	1	0
hsa-miR-627_st	6.06267	5.68589	5.71836	5.56335	4.92118	4.32012	4.69803	6.15814	9.12843	8.6341	8.99889	8.43921	1	4	4	1	1	1	1	0	0	0	1	1	1	1	1
hsa-miR-628-3p_st	8.49362	7.02705	7.45938	7.59197	7.2478	6.39222	7.39553	9.89329	10.9814	11.474	11.6858	11.2212	3	5	4	1	1	1	1	1	1	1	1	1	1	1	1
hsa-miR-628-5p_st	4.66546	4.20893	4.22972	4.48289	4.55426	4.80551	4.38574	6.98208	7.59869	7.60996	8.00328	7.20131	2	0	4	0	0	0	0	0	1	0	1	1	1	1	1
hsa-miR-629_st	9.29415	8.4994	8.72282	9.03094	9.17508	5.66658	7.07503	10.4981	13.116	12.8371	13.3267	13.1211	3	5	4	1	1	1	1	1	1	1	1	1	1	1	1
hsa-miR-629-star_st	7.03937	6.38329	7.22361	7.13806	7.25711	4.44589	5.09615	6.84413	6.20137	5.77921	6.43518	6.30089	2	5	3	1	1	1	1	1	0	1	1	1	0	1	1
hsa-miR-636_st	4.32148	4.54638	4.5736	3.88078	5.07994	4.51118	4.62396	6.0047	7.21317	7.96472	8.57585	7.58488	0	0	4	0	0	0	0	0	0	0	0	1	1	1	1
hsa-miR-638_st	10.7398	11.1668	11.4666	11.3498	10.4419	8.18111	10.9549	12.3305	14.425	14.7041	14.683	14.664	3	5	4	1	1	1	1	1	1	1	1	1	1	1	1
hsa-miR-641_st	5.40929	5.19616	5.96809	6.04373	5.1677	4.06464	5.44741	6.66902	7.70131	7.18979	7.05614	7.03001	2	2	4	0	0	1	1	0	0	1	1	1	1	1	1
hsa-miR-643_st	4.9771	4.12869	4.60381	4.85368	4.83089	4.22561	4.82642	4.57741	8.08461	8.06724	8.33778	7.84685	0	0	4	0	0	0	0	0	0	0	0	1	1	1	1
hsa-miR-652_st	12.2662	11.399	11.5531	11.5668	11.482	9.67202	11.7194	13.2738	14.9576	14.91	15.1627	14.7815	3	5	4	1	1	1	1	1	1	1	1	1	1	1	1
hsa-miR-654-3p_st	4.82642	6.38976	6.41918	6.09769	4.57994	5.10106	5.96574	8.09244	5.33444	3.35022	4.52083	4.21523	3	3	0	0	1	1	1	0	1	1	1	0	0	0	0
hsa-miR-660_st	8.91062	8.44687	8.68473	8.88416	9.28424	5.20681	6.91188	10.6384	14.125	14.0162	14.2794	13.4427	3	5	4	1	1	1	1	1	1	1	1	1	1	1	1
hsa-miR-663_st	8.95941	8.99567	8.68366	9.06545	9.43859	5.12692	8.49382	9.38555	10.4898	11.1745	11.2404	11.2694	2	5	4	1	1	1	1	1	0	1	1	1	1	1	1
hsa-miR-664-star_st	8.09836	7.18408	7.32108	7.55756	7.05898	6.23837	6.62906	8.43253	10.0304	10.2601	10.4751	10.0641	3	5	4	1	1	1	1	1	1	1	1	1	1	1	1
hsa-miR-665_st	4.58496	5.48864	5.44056	4.62869	4.04373	3.81468	4.67878	5.13339	8.3303	6.48289	6.17409	6.75896	0	0	4	0	0	0	0	0	0	0	0	1	1	1	1
hsa-miR-671-5p_st	8.20663	7.84862	8.29436	8.11556	8.15041	3.94741	6.67657	7.73471	7.3415	7.31428	7.57859	6.91645	2	5	2	1	1	1	1	1	0	1	1	1	0	1	0
hsa-miR-7_st	5.33444	4.58995	5	4.5222	4.9915	4.34674	4.19616	7.77723	11.6634	11.5292	11.4514	11.105	1	0	4	0	0	0	0	0	0	0	1	1	1	1	1
hsa-miR-708_st	9.05269	8.92026	9.24231	9.41323	6.03623	3.99718	3.85712	5.94494	4.78398	3.35712	3.08496	2.56464	1	5	0	1	1	1	1	1	0	0	1	0	0	0	0
hsa-miR-7-1-star_st	6.6184	6.0091	6.43403	5.76958	6.15814	3.69616	4.69374	7.59759	8.7095	8.69267	8.74794	7.82416	2	5	4	1	1	1	1	1	0	1	1	1	1	1	1
hsa-miR-720_st	8.52154	8.01882	7.96553	8.36624	9.01781	3.90368	6.04373	7.01512	5.6496	6.38161	6.2448	5.76764	2	5	1	1	1	1	1	1	0	1	1	0	1	0	0
hsa-miR-744_st	10.5899	10.3487	10.5033	10.575	10.4953	8.81528	10.4448	11.6396	11.8801	12.1666	12.4582	12.3093	3	5	4	1	1	1	1	1	1	1	1	1	1	1	1
hsa-miR-766_st	8.6801	8.5057	8.73877	8.16054	7.42206	5.54935	7.56984	8.62316	8.37642	7.42966	7.74813	7.12925	3	5	4	1	1	1	1	1	1	1	1	1	1	1	1
hsa-miR-768-3p_st	13.6211	13.363	13.5314	13.5041	13.266	4.61441	10.6384	12.2877	9.80168	10.2313	10.2121	8.41787	2	5	4	1	1	1	1	1	0	1	1	1	1	1	1
hsa-miR-768-5p_st	12.563	13.4407	13.7387	13.0685	12.3462	8.07324	12.2424	13.0964	11.8828	11.997	11.8396	10.5519	3	5	4	1	1	1	1	1	1	1	1	1	1	1	1
hsa-miR-769-3p_st	6.42587	6.16742	5.12692	5.95119	6.24342	4.39068	4.94209	5.67492	7.36656	7.30816	7.90794	7.54615	0	4	4	1	1	0	1	1	0	0	0	1	1	1	1
hsa-miR-769-5p_st	7.07097	6.8262	7.19455	7.38657	6.99275	4.83089	5.75464	6.59197	7.67575	7.28983	7.02781	6.5222	3	5	4	1	1	1	1	1	1	1	1	1	1	1	1
hsa-miR-874_st	8.88972	8.59841	8.90681	8.91432	8.13941	4.08182	6.54066	7.33916	8.47927	8.05988	8.6411	7.7004	2	5	4	1	1	1	1	1	0	1	1	1	1	1	1
hsa-miR-877_st	7.19334	6.3385	6.29107	6.46481	7.07804	5.6427	6.08684	6.85163	8.46165	8.65228	9.29855	9.0511	3	5	4	1	1	1	1	1	1	1	1	1	1	1	1
hsa-miR-885-3p_st	3.95345	4.85777	4.98864	4.66546	4.04373	3.97418	4.90609	6.42509	8.05405	9.14129	9.03958	9.06623	2	0	4	0	0	0	0	0	0	1	1	1	1	1	1
hsa-miR-885-5p_st	5.39222	4.04373	5.10837	4.95119	4.90609	4.23989	4.04638	4.92665	6.77861	6.70456	6.9303	7.14458	0	0	4	0	0	0	0	0	0	0	0	1	1	1	1
hsa-miR-886-3p_st	5.52083	5.25822	5.75785	5.60716	6.29319	4.48289	5.29949	5.80367	7.74133	6.96463	8.19508	7.09418	2	3	4	0	0	1	1	1	0	1	1	1	1	1	1
hsa-miR-886-5p_st	5.09615	5.67215	6.30028	6.28528	6.23533	5.56978	5.62928	8.03728	11.3424	10.6037	11.7531	11.3367	3	3	4	0	0	1	1	1	1	1	1	1	1	1	1
hsa-miR-923_st	12.9074	13.0355	13.2436	13.1425	12.8976	9.11105	11.3112	12.1973	12.1755	12.1772	12.1687	11.1508	3	5	4	1	1	1	1	1	1	1	1	1	1	1	1
hsa-miR-92a_st	14.2663	13.8539	13.8364	13.6961	13.5363	11.3434	13.2485	15.4319	15.9989	15.9989	15.9988	15.9497	3	5	4	1	1	1	1	1	1	1	1	1	1	1	1
hsa-miR-92a-1-star_st	6.98045	5.85712	6.3741	6.92909	7.04882	4.08496	4.76178	5.832	4.78112	3.72972	4.2047	4.16546	1	5	0	1	1	1	1	1	0	0	1	0	0	0	0
hsa-miR-92b_st	8.00666	7.55328	7.45171	7.22515	7.73403	4.7608	6.21588	9.92216	12.1503	12.1841	12.5737	11.9564	3	5	4	1	1	1	1	1	1	1	1	1	1	1	1
hsa-miR-92b-star_st	5.39487	6.26934	5.64212	5.53707	5.87514	3.90368	5.1677	7.55874	9.74341	10.0217	10.058	10.1655	2	3	4	1	1	0	0	1	0	1	1	1	1	1	1
hsa-miR-93_st	13.7489	13.0731	13.4074	13.3544	13.6489	11.1829	13.0104	15.1808	15.9989	15.9989	15.9988	15.999	3	5	4	1	1	1	1	1	1	1	1	1	1	1	1
hsa-miR-933_st	4.12396	4.78112	4.78801	4.48289	4.08496	4.33089	5.18097	6.51499	8.24495	7.99469	8.63529	8.53619	1	0	4	0	0	0	0	0	0	0	1	1	1	1	1
hsa-miR-938_st	5.64623	6.35777	6.43441	5.99982	5.86162	4.94209	5.33089	6.10807	5.5091	6.20972	5.08371	5.12869	3	4	0	0	1	1	1	1	1	1	1	0	0	0	0
hsa-miR-939_st	6.40852	6.17946	6.1677	5.8474	6.24128	5.03389	5.81741	6.87744	9.44194	9.63348	9.78539	9.81632	3	5	4	1	1	1	1	1	1	1	1	1	1	1	1
hsa-miR-93-star_st	9.29843	9.0042	9.25077	9.11201	9.08738	5.58465	8.14866	10.2772	12.6085	12.9878	12.9474	12.5913	3	5	4	1	1	1	1	1	1	1	1	1	1	1	1
hsa-miR-941_st	8.51764	7.7612	7.47527	7.56601	7.9915	3.9915	5.27777	8.12404	9.51445	10.7305	10.93	10.6537	2	5	4	1	1	1	1	1	0	1	1	1	1	1	1
hsa-miR-943_st	5.1496	4.36608	5.16096	4.97564	4.31468	4.47272	4.70681	4.57741	6.53085	6.74367	6.78362	6.99996	0	0	4	0	0	0	0	0	0	0	0	1	1	1	1
hsa-miR-944_st	4.85022	4.93518	4.87744	4.73888	5.07994	4.27345	5.1427	6.11049	6.16096	5.87619	6.06593	5.89191	3	0	0	0	0	0	0	0	1	1	1	0	0	0	0
hsa-miR-96_st	3.1496	3.68316	3.70893	4.31468	3.95345	4.03841	4.08684	5.1427	10.1523	9.06609	10.0686	8.64397	0	0	4	0	0	0	0	0	0	0	0	1	1	1	1
hsa-miR-98_st	7.52717	5.89354	6.03389	6.05817	6.52933	5.99718	5.25686	8.96864	11.0872	10.6625	11.1157	10.2744	3	5	4	1	1	1	1	1	1	1	1	1	1	1	1
hsa-miR-99a_st	7.79806	8.62906	8.98861	8.84632	7.8547	4.72561	6.27609	8.16977	10.0042	9.43932	9.50977	9.21211	3	5	4	1	1	1	1	1	1	1	1	1	1	1	1
hsa-miR-99b_st	10.4074	10.3167	10.5569	10.2905	7.75123	7.38329	8.95818	11.0129	8.91581	7.47564	8.20519	6.59991	3	5	4	1	1	1	1	1	1	1	1	1	1	1	1
hsa-miR-99b-star_st	6.62322	6.71862	6.98176	7.24342	6.231	4.79436	5.49292	6.87588	5.65474	4.94589	4.42275	4.79903	3	5	0	1	1	1	1	1	1	1	1	0	0	0	0
