# Supplementary material for: Impact of Cellular miRNAs on Circulating miRNA Biomarker Signatures
Source: PLoS One. 2011 Jun 17;6(6):e20769. doi: 10.1371/journal.pone.0020769 (PMC3117799; doi:10.1371/journal.pone.0020769)
Supplement: Table S3 — List of 140 miRNAs common to both circulation and in contaminants (+S/+L) or 47 miRNAs specific only to circulation (+S/−L). Normalized intensity values and detection calls from each sample are represented. (XLSX) [file pone.0020769.s008.xlsx]

## Sheet: Sheet1
Table S3. List of miRNAs common to cellular/circulation (+S/L) and unique to circulation (+S/-L)
Type 1 = +S/-L and Type2 = +S/+L
Present/Absent Calls : Present =1 and Absent = 0
Tissue of origin : Expression data from (a) mirbase (http://www.mirbase.org/) (b) miRNAorg (http://www.microrna.org) and ©miRNAMap (http://mirnamap.mbc.nctu.edu.tw) (d) Literature cited: [21,22]. ND : Not determined.
									Intensity (normalized, log2 based)																					Present/Absent Calls
Feature	Type	Male1	Male2	Male3	Male4	Male5	Male6	Male7	Male8	Female1	Female2	Female3	Female4	Female5	Female6	Female7	Female8	Female9	Female10	total #presence	Male1	Male2	Male3	Male4	Male5	Male6	Male7	Male8	Female1	Female2	Female3	Female4	Female5	Female6	Female7	Female8	Female9	Female10	Tissue of Origin *	Overlap with known circulating miRNAs (Tanaka et al [26], thresholded at 1)
hsa-let-7b-star_st	1	4.80476	4.62467	5.70283	4.65824	5.30225	5.02812	5.07858	5.18021	5.03227	5.42295	5.24476	5.46447	5.28702	4.87376	5.19783	6.43469	4.58738	5.31399	18	1	1	1	1	1	1	1	1	1	1	1	1	1	1	1	1	1	1	ND
hsa-let-7f-1-star_st	1	4.48522	4.57401	4.35329	4.35014	4.06153	4.55882	3.86051	4.53472	4.8753	4.82338	4.89648	4.55259	4.35969	4.51933	4.51731	4.31715	4.46827	4.43526	11	1	1	0	0	0	1	0	1	1	1	1	0	1	1	0	1	1	0	ND
hsa-miR-198_st	1	5.03237	4.75729	5.23975	4.70678	5.01447	5.27108	5.33895	5.36784	4.27071	4.47533	4.16997	5.49379	4.63966	4.52237	4.41577	4.18432	4.72529	4.1854	12	1	1	1	1	1	1	1	1	0	0	0	1	1	1	0	0	1	0	prostate	present
hsa-miR-139-3p_st	1	5.92568	6.08087	7.27329	6.61036	5.92132	6.61796	6.6	6.84631	6.93986	7.35898	4.92452	7.13255	6.7577	6.91233	7.07825	4.61627	6.96693	7.2389	18	1	1	1	1	1	1	1	1	1	1	1	1	1	1	1	1	1	1	ND
hsa-miR-122_st	1	8.76729	8.06073	9.18723	8.61564	8.58657	8.05077	7.94722	9.33322	9.01488	9.88764	9.55504	9.59274	8.33371	6.46704	7.63522	8.49376	7.79463	8.78405	18	1	1	1	1	1	1	1	1	1	1	1	1	1	1	1	1	1	1	liver
hsa-miR-34b_st	1	4.86888	4.60046	4.42303	4.51183	4.53101	4.51779	4.95425	4.40163	4.53549	4.28574	4.21899	3.95263	4.83919	3.99823	4.64288	4.74387	4.24148	4.02232	9	1	1	0	1	1	1	1	0	0	0	0	0	1	0	1	1	0	0	Trachaea, Lung, Ovary, Testis
hsa-miR-296-5p_st	1	4.94585	4.46886	4.45465	4.71447	4.83885	5.01342	4.4541	4.99002	4.60801	4.74007	4.58439	5.2866	4.81323	4.9813	5.09225	4.90983	4.5901	5.76213	12	1	0	0	0	1	1	0	1	1	1	0	1	1	1	1	1	0	1	ND
hsa-miR-371-5p_st	1	5.09963	5.69876	5.08052	5.29216	5.41199	5.85348	5.32488	5.33041	5.90384	6.52699	5.30821	5.48331	5.75373	5.79894	6.04755	5.12845	6.01937	4.84794	18	1	1	1	1	1	1	1	1	1	1	1	1	1	1	1	1	1	1	ND
hsa-miR-133b_st	1	4.11707	4.46886	4.28054	4.41778	4.24314	4.51393	4.83987	4.63534	4.6973	4.13155	4.1828	5.13768	4.63833	5.17383	4.74351	4.4471	4.30044	4.65958	14	0	1	1	1	0	1	1	1	1	0	1	1	1	1	1	1	0	1	ND	present
hsa-miR-483-5p_st	1	4.77412	4.36552	4.85912	4.9041	5.04333	5.07791	4.83032	5.5465	4.78115	5.65587	4.85284	4.93784	4.90967	5.12177	5.30714	3.74569	4.67136	4.95229	17	1	1	1	1	1	1	1	1	1	1	1	1	1	1	1	0	1	1	ND
hsa-miR-202_st	1	4.02649	4.45669	4.83446	4.42093	4.74326	4.58026	4.64624	4.24665	5.15985	5.56548	4.47642	4.34159	4.66529	4.58716	4.11677	4.75003	4.53107	5.0975	12	0	1	1	0	1	1	1	0	1	1	0	0	1	1	0	1	1	1	Testis	present
hsa-miR-495_st	1	4.28862	4.34372	3.94984	4.38298	4.28646	3.97362	4.34724	4.51032	4.06358	4.03779	4.46425	4.46684	3.8935	4.2764	4.25577	4.08104	4.46662	4.02232	9	1	1	0	1	0	0	1	1	0	0	1	1	0	1	0	0	1	0	Placenta
hsa-miR-498_st	1	5.1586	4.46174	5.02949	4.73577	4.62524	5.01474	4.66556	5.08263	4.86062	5.30766	6.04138	4.92059	5.29533	4.5269	5.52319	4.90312	5.23796	4.99327	17	1	0	1	1	1	1	1	1	1	1	1	1	1	1	1	1	1	1	ND	present
hsa-miR-510_st	1	4.40848	4.22172	4.91029	4.80541	4.70414	4.72871	4.7134	4.70952	5.19764	4.9905	4.66355	4.59659	4.48969	5.43196	4.33324	4.82611	4.34139	4.75708	15	0	0	1	1	1	1	1	1	1	1	1	1	1	1	1	1	0	1	Testis
hsa-miR-559_st	1	4.30283	4.57541	4.6436	4.73941	4.43543	4.32061	4.37944	4.62413	4.93823	4.72181	4.40112	4.25077	4.61243	4.75026	4.46925	5.53686	4.8902	4.52314	17	0	1	1	1	1	1	1	1	1	1	1	1	1	1	1	1	1	1	ND
hsa-miR-570_st	1	4.44582	4.4073	5.18013	4.94811	4.52197	4.57845	4.66766	4.19593	5.76314	4.36087	5.06969	4.27182	4.81618	4.95748	4.43078	6.2315	4.77541	6.23445	18	1	1	1	1	1	1	1	1	1	1	1	1	1	1	1	1	1	1	ND
hsa-miR-548a-3p_st	1	4.8408	5.17763	5.65505	5.53651	4.99591	4.94822	4.94527	5.10066	6.30905	6.037	6.662	5.57626	4.95241	6.07173	6.18353	6.67895	5.89301	6.71433	18	1	1	1	1	1	1	1	1	1	1	1	1	1	1	1	1	1	1	ND
hsa-miR-603_st	1	4.80476	4.31873	4.31674	4.85723	4.62	4.20169	4.72864	4.463	4.81856	5.01958	4.1317	4.83705	4.39286	5.03998	5.0111	4.75103	4.20613	5.13263	12	1	0	0	1	1	0	1	0	1	1	0	1	1	1	1	1	0	1	ND	present
hsa-miR-605_st	1	4.83664	4.14826	4.64496	4.6866	3.9493	4.38686	4.24921	4.60266	3.83989	4.28956	4.11383	5.13768	4.52319	3.99626	4.67535	4.75103	4.05428	4.67397	10	1	0	1	1	0	1	0	1	0	0	0	1	1	0	1	1	0	1	ND	present
hsa-miR-635_st	1	4.33293	4.14793	3.94954	4.51428	4.56814	4.3594	4.77086	3.75832	4.66034	4.92633	4.93973	4.75519	4.5936	4.62329	3.81584	4.57625	4.58311	4.68006	10	0	0	0	0	1	0	1	0	0	1	1	1	1	1	0	1	1	1	ND
hsa-miR-658_st	1	4.62841	5.41086	6.08763	5.31024	5.29409	5.42202	5.51307	5.64508	4.6973	6.28865	5.19537	5.32399	5.64843	5.14558	4.52679	3.38306	5.3849	4.79292	13	0	1	1	1	1	1	1	1	0	1	1	1	1	1	0	0	1	0	Prostate	present
hsa-miR-659_st	1	4.44623	5.19508	5.07243	4.76443	4.89516	4.98318	5.15594	4.94392	4.86398	4.77243	4.89949	4.91154	4.43161	4.23825	4.78604	4.75103	5.26183	5.14369	15	0	1	1	1	1	1	1	1	1	1	1	1	0	0	1	1	1	1	ND	present
hsa-miR-1323_st	1	4.86888	4.56789	4.75669	5.45111	4.35075	4.48817	4.64624	5.16645	5.38222	6.38557	4.56188	5.67203	5.72195	5.91972	5.34658	7.23212	5.334	5.87973	18	1	1	1	1	1	1	1	1	1	1	1	1	1	1	1	1	1	1	ND
hsa-miR-921_st	1	5.13032	5.57574	5.64356	5.57839	5.55843	5.30804	5.26918	6.05578	6.40355	6.17455	5.61413	5.92956	5.74217	5.36534	5.05146	4.4471	5.08169	5.45184	18	1	1	1	1	1	1	1	1	1	1	1	1	1	1	1	1	1	1	ND
hsa-miR-940_st	1	5.67844	5.17486	5.29073	5.01037	5.28686	5.01474	5.3988	5.0563	5.64002	5.9948	5.32223	6.2744	5.46104	5.91358	6.332	7.61728	5.4161	6.59326	14	1	0	0	0	1	1	1	0	1	1	1	1	1	1	1	1	1	1	ND
hsa-miR-1183_st	1	4.81793	4.89654	5.05179	5.05327	5.3674	5.54055	5.09404	5.21791	4.98349	4.8908	4.64657	5.53468	5.6677	5.14858	4.66811	4.69601	5.08212	4.43599	14	1	1	1	1	1	1	1	1	1	1	0	1	1	1	0	0	1	0	ND
hsa-miR-1234_st	1	5.54617	4.36552	4.58053	4.83149	4.55694	4.77369	4.97662	4.70291	6.8989	5.25081	4.69439	4.34078	4.81649	4.48626	5.89674	7.04619	5.26619	5.24559	12	1	0	0	1	0	1	1	1	1	1	1	0	0	0	1	1	1	1	ND
hsa-miR-1238_st	1	4.76852	4.4073	5.09351	4.24259	4.69453	4.68121	4.36954	4.1602	4.61415	4.99538	4.49585	4.6358	4.71959	4.68229	4.26722	4.31715	4.91023	4.48258	10	1	0	1	0	1	1	0	0	1	1	0	1	1	1	0	0	1	0	ND
hsa-miR-1300_st	1	5.44098	6.00612	7.04852	5.97521	5.76356	6.11127	6.16164	6.54339	6.91018	6.70922	5.67514	5.06611	6.40198	6.41634	6.66704	4.87596	6.70492	7.41897	18	1	1	1	1	1	1	1	1	1	1	1	1	1	1	1	1	1	1	ND
hsa-miR-1249_st	1	4.37803	5.05228	4.97915	4.65279	4.6226	5.1851	5.13671	4.9569	4.6973	4.7863	4.93973	4.77692	5.12574	3.99852	5.59592	6.0801	4.89391	5.46225	14	0	1	1	0	1	1	1	1	1	1	1	0	1	0	1	1	1	1	ND
hsa-miR-1260_st	1	4.44849	4.30952	4.48858	3.85724	4.46635	4.55985	4.71224	4.29408	4.6929	4.66573	5.00861	4.91079	4.66304	4.08229	4.02773	5.37687	4.46614	5.03513	10	0	0	1	0	1	1	1	0	1	0	1	1	1	0	0	1	0	1	ND
hsa-miR-1263_st	1	5.36188	5.05223	5.15506	5.33831	4.98811	4.90629	5.37266	4.9662	5.73999	5.33996	5.3365	5.12575	4.93222	6.08388	6.23121	5.49402	5.28231	6.99325	18	1	1	1	1	1	1	1	1	1	1	1	1	1	1	1	1	1	1	ND
hsa-miR-1266_st	1	5.01581	5.12318	4.64107	4.87336	5.22399	5.44419	5.02942	5.25193	6.86472	5.12343	4.01575	5.34326	5.57154	4.92811	5.57716	3.92318	5.52328	4.47689	15	1	1	1	1	1	1	1	1	1	1	0	1	1	1	1	0	1	0	ND
hsa-miR-1272_st	1	4.70066	5.413	5.05151	4.90395	4.34291	4.57876	5.10594	4.62413	5.64716	4.8616	4.89949	5.013	5.32978	6.0879	4.84384	5.00932	5.26478	6.70734	18	1	1	1	1	1	1	1	1	1	1	1	1	1	1	1	1	1	1	ND
hsa-miR-1276_st	1	4.48368	4.46796	4.58139	5.011	4.46635	5.0008	4.56777	4.86714	5.44458	4.69838	4.05448	4.9556	5.35006	5.0434	4.79592	5.25641	5.02581	4.52314	17	1	1	1	1	1	1	1	1	1	1	0	1	1	1	1	1	1	1	ND
hsa-miR-1292_st	1	7.03364	6.78274	8.14183	6.968	6.32418	6.86606	6.94021	6.95266	8.54341	8.34083	7.27141	7.21656	7.23034	7.61301	7.2998	7.85923	7.63068	8.07861	18	1	1	1	1	1	1	1	1	1	1	1	1	1	1	1	1	1	1	ND
hsa-miR-664_st	1	4.37803	4.21901	4.8094	4.63084	4.11845	4.53308	4.43573	4.12332	4.92916	4.54595	4.24156	4.91584	4.52319	4.69408	4.67248	4.99696	4.41037	4.07048	11	0	0	1	1	0	1	1	0	1	1	0	1	1	1	1	1	0	0	ND
hsa-miR-16-1-star_st	1	3.82297	4.10869	3.58581	4.2789	3.96295	4.05593	4.248	3.65509	4.16361	4.08115	5.0642	3.89976	4.61171	3.7665	4.51731	4.43071	4.3455	4.47735	9	0	1	0	1	0	0	1	0	1	0	1	0	1	0	1	1	0	1	ND
hsa-miR-92a-2-star_st	1	4.40737	4.54674	4.75587	4.2789	4.72173	4.43982	4.39384	4.59922	4.63357	4.60246	4.63188	4.55213	4.88445	4.84182	5.34126	4.27062	4.61292	4.60653	12	1	1	1	0	1	0	1	1	0	1	1	0	1	1	1	0	0	1	ND
hsa-miR-16-2-star_st	1	4.36857	4.10307	5.0064	4.75951	4.55694	4.26619	4.28247	4.60266	6.20354	4.39697	4.63188	4.35476	5.15642	4.95208	4.38589	5.19087	5.35625	5.84839	14	0	0	1	1	1	1	1	1	1	1	1	0	1	1	0	1	1	1	ND
hsa-miR-196a-star_st	1	4.96293	4.5248	3.94954	4.8766	4.4438	4.70574	4.31106	4.71284	5.7738	4.24815	4.55469	4.25426	4.1227	4.73124	5.4319	5.01023	4.61778	4.75324	11	1	0	0	1	0	1	0	1	1	0	1	0	0	1	1	1	1	1	ND
hsa-miR-200b-star_st	1	4.20406	4.57614	4.38752	4.99097	4.78549	4.85877	4.48855	4.62413	4.4826	5.2816	4.40112	4.31406	4.62966	5.06647	5.27971	4.95515	4.91415	5.13648	13	0	1	0	1	1	1	1	1	0	1	0	0	1	1	1	1	1	1	ND
hsa-miR-135a-star_st	1	4.98939	4.95161	5.56676	4.51428	4.75157	5.35051	5.24506	5.11949	5.23729	4.75078	4.35569	4.51055	4.66009	4.93242	4.75898	3.92487	5.21694	4.58369	16	1	1	1	1	1	1	1	1	1	1	0	1	1	1	1	0	1	1	ND
hsa-miR-191-star_st	1	5.29172	5.52899	5.05783	4.73941	5.10926	5.11548	4.71003	5.36998	6.1982	5.97502	5.57884	4.7395	5.49052	5.97486	5.99949	4.6075	4.7934	5.85567	17	1	1	1	1	1	1	1	1	1	1	1	1	1	1	1	1	0	1	ND
hsa-miR-379-star_st	1	4.0903	4.27156	3.85367	3.58749	4.12668	4.01234	4.54214	4.08487	3.95523	4.55343	4.51995	4.05269	4.55289	4.62329	4.05371	4.41851	4.08711	4.02232	11	1	1	0	0	1	1	1	0	0	1	0	1	1	1	0	1	1	0	ND
hsa-miR-516b-star_st	1	3.93713	3.79876	3.99573	4.2397	3.67575	3.61546	4.18371	4.01723	4.47087	3.8981	4.4851	4.59764	4.20914	3.76995	4.62444	4.32217	3.95909	4.26167	10	0	0	1	1	0	0	1	1	1	0	1	1	1	0	1	1	0	0	ND
hsa-miR-625-star_st	1	4.32797	5.01697	5.29208	4.60133	4.56699	4.82787	4.93262	4.79706	4.58422	5.00866	4.28447	5.11918	4.68899	4.92277	4.46925	4.49081	4.80143	4.47035	15	0	1	1	1	1	1	1	1	1	1	0	1	1	1	0	1	1	1	ND
hsa-let-7a_st	2	7.73121	8.51458	7.65729	7.99467	9.20284	8.83032	8.95063	8.56715	7.02517	8.49448	8.32846	8.63617	8.47835	8.75737	7.77159	7.05279	8.33944	7.21251	18	1	1	1	1	1	1	1	1	1	1	1	1	1	1	1	1	1	1
hsa-let-7b_st	2	9.92378	10.4784	9.6028	9.7746	9.5594	10.0391	9.39521	9.77016	9.30396	9.44764	9.62883	9.51803	9.6402	8.87398	9.67031	8.73666	9.79924	9.08903	18	1	1	1	1	1	1	1	1	1	1	1	1	1	1	1	1	1	1
hsa-let-7c_st	2	8.92224	9.13884	9.04557	9.18308	8.71644	8.93826	8.87574	8.97194	7.91936	8.39187	8.51806	8.86334	8.5851	8.36433	8.23744	7.58277	9.32648	7.31985	18	1	1	1	1	1	1	1	1	1	1	1	1	1	1	1	1	1	1
hsa-let-7d_st	2	7.92924	7.99299	7.29034	7.80624	8.78181	8.11066	8.28066	7.96943	6.3853	7.78187	7.67705	7.81464	7.82468	7.83266	7.54815	6.22013	8.04821	8.09202	18	1	1	1	1	1	1	1	1	1	1	1	1	1	1	1	1	1	1
hsa-let-7e_st	2	4.20406	5.37046	4.16506	4.48386	6.11819	5.93339	5.50464	5.44251	4.11352	4.70146	4.37443	4.63069	5.23321	4.6587	4.54921	4.54542	4.91276	3.8113	12	0	1	0	0	1	1	1	1	0	1	0	1	1	1	1	1	1	0
hsa-let-7f_st	2	4.55762	5.72219	4.81048	4.8613	6.65252	6.3584	6.59504	5.95525	3.84039	4.79693	4.50898	4.83391	5.17278	5.86186	4.55446	4.37839	5.58185	4.3614	14	1	1	1	1	1	1	1	1	0	1	1	1	1	1	0	0	1	0
hsa-let-7g_st	2	6.03474	6.54897	5.49594	6.37245	6.67254	6.95495	7.05391	6.6353	4.61415	5.37235	5.35234	6.30204	6.28954	6.19076	5.36773	4.59308	7.09906	4.86414	18	1	1	1	1	1	1	1	1	1	1	1	1	1	1	1	1	1	1
hsa-let-7i_st	2	7.47281	7.92722	7.41098	7.35834	8.1066	7.84982	8.07767	7.96153	4.73667	7.05156	7.72846	7.9613	8.09909	7.70021	7.14452	5.9225	8.29634	6.21504	18	1	1	1	1	1	1	1	1	1	1	1	1	1	1	1	1	1	1
hsa-miR-15a_st	2	6.5449	6.72418	5.94803	6.41136	6.51802	6.87166	6.87017	6.69721	4.16361	5.40362	5.48367	5.80041	5.84967	5.52058	5.92079	4.37839	6.65703	4.63675	16	1	1	1	1	1	1	1	1	0	1	1	1	1	1	1	0	1	1
hsa-miR-16_st	2	11.96	12.8406	11.5257	12.2544	13.5128	13.2356	13.2923	12.872	10.5687	11.4402	11.9736	11.9672	12.3783	11.9254	11.6358	10.6815	12.5011	10.5754	18	1	1	1	1	1	1	1	1	1	1	1	1	1	1	1	1	1	1
hsa-miR-17_st	2	9.23737	9.1519	9.04775	9.23643	9.09	9.50799	9.1385	8.92817	8.63814	8.51275	9.34427	8.40669	9.10329	9.08847	8.31553	8.72758	9.06872	8.18692	18	1	1	1	1	1	1	1	1	1	1	1	1	1	1	1	1	1	1
hsa-miR-18a_st	2	6.64932	6.64349	5.09465	6.36299	6.29341	6.58051	6.20876	5.94728	4.17267	4.8643	5.47845	5.24073	6.02488	4.86305	4.25577	4.70191	5.73022	4.56168	16	1	1	1	1	1	1	1	1	0	1	1	1	1	1	0	1	1	1
hsa-miR-19a_st	2	4.53299	4.49505	4.55204	4.24439	4.7339	4.94822	4.994	4.6503	4.06358	4.35984	4.40804	4.6434	3.73172	4.68189	3.97004	4.62197	4.24274	4.30906	11	1	1	1	0	1	1	1	1	0	1	0	1	0	1	0	1	0	0
hsa-miR-19b_st	2	8.59628	8.69358	8.62365	8.61739	8.13988	8.62242	8.60494	8.05683	8.36585	8.01674	8.48802	8.346	8.94613	8.91793	8.08676	7.92736	9.09558	6.99936	18	1	1	1	1	1	1	1	1	1	1	1	1	1	1	1	1	1	1
hsa-miR-20a_st	2	8.96532	8.80261	8.34838	8.67609	8.87361	9.35148	9.00494	8.92327	8.15972	8.72903	9.19447	8.55005	9.07334	8.64925	8.80076	8.16336	8.78309	8.06119	18	1	1	1	1	1	1	1	1	1	1	1	1	1	1	1	1	1	1
hsa-miR-21_st	2	3.82297	4.57193	4.2797	4.7125	5.6961	5.36604	5.25928	5.40052	4.27071	4.46823	4.7464	4.75401	5.63488	5.32427	4.16671	4.08248	4.44497	4.16684	11	0	1	0	1	1	1	1	1	0	0	1	1	1	1	0	0	1	0
hsa-miR-22_st	2	7.80621	7.00422	7.34606	7.41382	7.33148	6.82842	7.24578	7.24529	4.1154	4.56924	5.42671	5.35783	6.66369	5.01465	5.40546	5.18588	6.17071	4.39558	16	1	1	1	1	1	1	1	1	0	1	1	1	1	1	1	1	1	0
hsa-miR-23a_st	2	7.43178	8.80126	8.44702	8.20735	9.46323	8.69513	8.58157	8.63974	7.85623	7.98822	7.60322	7.42273	8.1439	7.65328	8.11175	8.07191	8.17737	8.70408	18	1	1	1	1	1	1	1	1	1	1	1	1	1	1	1	1	1	1
hsa-miR-24_st	2	7.55049	8.17255	7.54617	7.81394	8.99463	8.19117	8.1669	8.09461	6.56177	7.7591	7.00614	7.50506	7.70974	7.61727	8.0764	6.84835	7.83211	7.67532	18	1	1	1	1	1	1	1	1	1	1	1	1	1	1	1	1	1	1
hsa-miR-25_st	2	8.04121	8.22447	8.33151	8.56925	7.89086	8.28058	8.43954	8.24821	7.39084	7.94396	8.10948	8.62848	8.53504	8.23956	8.23116	6.31889	8.53296	7.29237	18	1	1	1	1	1	1	1	1	1	1	1	1	1	1	1	1	1	1
hsa-miR-26a_st	2	8.29933	9.20412	7.87836	8.96819	11.6015	9.8867	10.2122	9.54763	8.69642	8.8359	8.74691	8.77446	9.1022	9.13926	9.0541	9.26156	8.76185	9.58042	18	1	1	1	1	1	1	1	1	1	1	1	1	1	1	1	1	1	1
hsa-miR-27a_st	2	5.316	7.39077	5.86402	6.73551	7.74707	7.51269	7.12041	7.0436	4.11352	5.27936	6.50665	4.92965	6.44683	6.22684	4.46269	5.36294	6.7912	5.00956	17	1	1	1	1	1	1	1	1	0	1	1	1	1	1	1	1	1	1
hsa-miR-29a_st	2	4.56123	5.79673	5.59259	5.32383	6.06573	6.21843	6.25585	6.03242	4.63357	4.46823	4.4851	4.77685	5.94029	4.97438	4.92683	3.86744	5.45962	3.98075	15	0	1	1	1	1	1	1	1	1	1	1	1	1	1	1	0	1	0
hsa-miR-30a_st	2	4.24644	5.28031	4.24269	4.60469	5.39246	5.69922	5.20497	5.25001	3.77645	4.36516	4.37443	4.29629	4.62966	4.07958	4.52095	4.82924	4.41432	4.2817	11	0	1	0	1	1	1	1	1	0	1	0	1	1	0	0	1	1	0
hsa-miR-92a_st	2	9.6346	9.35891	9.06628	9.59066	9.18797	9.08038	9.21732	9.0667	8.6949	8.77464	9.0396	9.39227	9.63203	9.24455	9.29041	8.72656	9.38346	8.80142	18	1	1	1	1	1	1	1	1	1	1	1	1	1	1	1	1	1	1
hsa-miR-93_st	2	8.79124	8.52917	8.3172	8.69634	8.22532	8.58249	8.40402	8.35738	7.21107	7.93629	8.6817	8.16894	8.3273	7.94627	8.60903	7.34518	8.48778	7.3427	18	1	1	1	1	1	1	1	1	1	1	1	1	1	1	1	1	1	1
hsa-miR-99a_st	2	4.38432	4.28937	4.80961	5.13033	4.91808	4.35295	5.03236	4.74256	4.06358	4.55449	3.88663	4.67576	4.90634	4.2764	4.25929	4.80031	4.27014	4.57382	10	0	0	1	1	1	1	1	1	0	1	0	1	1	0	0	1	0	0
hsa-miR-103_st	2	9.25487	9.85727	9.01354	9.2068	9.90747	9.44165	9.61396	9.42773	8.73344	8.95861	9.24575	8.94069	8.95022	8.67793	9.06797	7.74677	9.16892	8.5275	18	1	1	1	1	1	1	1	1	1	1	1	1	1	1	1	1	1	1
hsa-miR-106a_st	2	9.00077	8.81283	8.83525	8.99177	8.86518	9.20146	8.95812	8.76906	8.11572	8.27454	8.89468	8.27666	8.90545	8.52851	8.72639	8.00956	8.854	8.1448	18	1	1	1	1	1	1	1	1	1	1	1	1	1	1	1	1	1	1
hsa-miR-107_st	2	9.27434	9.4906	9.13737	9.13657	9.71316	9.31344	9.27289	9.16273	8.53499	8.50577	9.07151	8.89674	8.88316	8.7843	8.94982	7.94151	9.025	8.22286	18	1	1	1	1	1	1	1	1	1	1	1	1	1	1	1	1	1	1
hsa-miR-192_st	2	5.35095	5.44723	5.2186	6.23185	5.77195	5.6063	5.85561	5.85173	3.95523	4.95515	4.55348	5.06611	5.03041	5.22637	4.2111	4.92815	5.0589	4.2136	15	1	1	1	1	1	1	1	1	0	1	1	1	1	1	0	1	1	0
hsa-miR-197_st	2	4.60622	4.43259	4.35329	4.80736	4.99833	4.81157	4.73352	4.99494	4.06477	4.43299	4.60474	4.46772	4.97368	4.68189	4.03543	4.67904	4.08727	4.6945	9	0	0	0	1	1	1	1	1	0	0	0	0	1	1	0	1	0	1
hsa-miR-199a-5p_st	2	4.93832	5.22654	4.85956	4.38194	6.3351	5.61188	5.56509	5.26052	4.11352	4.54051	4.794	4.43005	4.76398	4.4185	4.11854	4.65869	5.1407	5.06118	12	1	1	1	0	1	1	1	1	0	1	1	0	1	0	0	0	1	1
hsa-miR-199a-3p_st	2	4.76637	6.04484	4.31719	4.90395	7.03622	6.2695	6.48549	6.35574	4.16547	4.3248	4.4851	4.55259	5.51703	5.3714	4.76103	5.75366	5.33943	5.04748	15	1	1	0	1	1	1	1	1	0	0	1	1	1	1	1	1	1	1
hsa-miR-30c_st	2	4.77991	5.41868	4.1651	5.26048	6.31114	5.45102	5.84286	5.40958	4.6523	5.38927	4.1828	4.59659	4.63966	4.34352	4.75898	4.24021	4.59168	4.47689	13	1	1	0	1	1	1	1	1	0	1	0	1	1	0	1	0	1	1
hsa-miR-30d_st	2	5.63324	5.92291	5.43765	6.3407	6.32564	6.35018	6.12891	6.20531	4.56064	5.16933	5.69524	5.61225	5.87676	6.17648	5.89459	5.36294	5.78424	5.35851	17	1	1	1	1	1	1	1	1	0	1	1	1	1	1	1	1	1	1
hsa-miR-181a_st	2	5.6568	6.64201	5.99466	5.67189	7.03938	6.05516	6.10274	5.8475	5.02528	5.4024	4.6331	5.28408	5.21517	4.82585	5.05948	3.80623	6.05464	4.30906	15	1	1	1	1	1	1	1	1	1	1	0	1	1	1	1	0	1	0
hsa-miR-182_st	2	5.84487	5.53536	5.14251	5.49452	4.91249	5.49345	5.0908	5.19069	4.53549	4.79693	5.83406	5.35945	5.25132	5.12441	4.65854	4.3504	6.1409	4.79292	17	1	1	1	1	1	1	1	1	1	1	1	1	1	1	1	0	1	1
hsa-miR-199b-3p_st	2	4.11765	5.95536	4.52107	4.96916	6.8229	6.32744	6.54326	6.31705	4.52843	4.81396	6.22424	4.37758	5.76819	5.53853	5.07029	4.36039	5.28415	5.783	17	0	1	1	1	1	1	1	1	1	1	1	1	1	1	1	1	1	1
hsa-miR-210_st	2	4.97478	4.75996	4.73038	4.83343	5.08078	4.90709	5.06163	4.76347	4.61255	4.60146	4.75949	4.3465	4.57996	4.24466	4.64288	3.67958	4.69562	4.17486	10	1	1	0	1	1	1	1	1	0	1	0	0	0	0	1	0	1	0
hsa-miR-221_st	2	6.26133	7.25017	7.36964	6.99239	8.41643	7.43274	7.34191	7.4663	4.64985	5.97732	5.76758	6.55844	7.03134	5.75026	6.19005	4.8436	6.72857	5.61221	17	1	1	1	1	1	1	1	1	0	1	1	1	1	1	1	1	1	1
hsa-miR-222_st	2	5.69723	6.65842	6.48117	6.03006	7.16003	6.58663	6.44847	6.60414	5.0776	4.66304	4.27474	4.21151	6.56089	5.53853	5.63824	4.5313	6.32206	4.68594	17	1	1	1	1	1	1	1	1	1	1	0	1	1	1	1	1	1	1
hsa-miR-223_st	2	5.1053	6.52285	5.6731	5.58019	7.17631	6.84482	7.21097	6.41246	5.03806	5.35156	6.1815	5.32388	6.48087	6.27891	4.85481	6.48461	6.95744	7.26582	18	1	1	1	1	1	1	1	1	1	1	1	1	1	1	1	1	1	1
hsa-miR-15b_st	2	7.63626	7.72901	7.05411	7.60822	8.11357	7.69281	7.87886	7.50601	5.20636	6.45361	7.63519	7.35702	7.42092	7.37695	6.88675	6.89482	7.50559	6.5051	18	1	1	1	1	1	1	1	1	1	1	1	1	1	1	1	1	1	1
hsa-miR-23b_st	2	6.01866	7.76383	6.7256	6.66689	8.24435	7.34405	7.43795	7.31395	5.85278	6.45334	5.19524	6.44034	5.8468	6.20582	4.84067	5.37813	5.99294	6.07178	18	1	1	1	1	1	1	1	1	1	1	1	1	1	1	1	1	1	1
hsa-miR-27b_st	2	4.33247	5.50274	4.66898	5.16775	6.13032	5.64787	5.47331	5.6526	4.30429	4.8908	4.02298	4.29629	4.47666	4.44514	4.25689	4.53703	4.67169	4.02079	11	0	1	1	1	1	1	1	1	0	1	0	1	0	1	0	0	1	0
hsa-miR-30b_st	2	5.04832	5.83884	5.24491	5.27705	6.07923	5.57885	5.59249	5.65378	4.39923	4.92633	4.638	5.15716	4.44851	5.06771	4.34913	4.4471	4.99693	4.25936	14	1	1	1	1	1	1	1	1	0	1	1	1	1	1	0	0	1	0
hsa-miR-125b_st	2	4.11765	4.54882	3.99564	4.6866	4.57236	4.35871	4.18263	4.97169	4.83752	4.57039	3.80673	4.26251	4.12303	3.90729	4.83332	4.7049	4.67015	4.94735	9	0	1	0	1	1	0	0	1	1	0	0	0	0	0	1	1	1	1
hsa-miR-130a_st	2	4.66715	6.29897	4.85956	5.87082	6.36052	6.39683	6.11952	5.96521	5.82557	4.53642	5.45164	4.42368	5.29988	5.46724	5.09225	5.5709	5.29888	5.02524	18	1	1	1	1	1	1	1	1	1	1	1	1	1	1	1	1	1	1
hsa-miR-140-3p_st	2	7.63568	7.41453	7.53216	7.24599	7.14083	7.3132	7.18065	7.09858	5.19764	6.27763	5.5975	6.99875	7.05028	5.38204	6.63995	5.26522	7.12552	5.88632	18	1	1	1	1	1	1	1	1	1	1	1	1	1	1	1	1	1	1
hsa-miR-143_st	2	4.28862	5.11528	4.42284	4.68616	4.82589	5.14764	5.02942	5.01567	4.16361	4.25494	4.72659	3.84611	4.69316	4.37313	3.87627	4.36386	4.97437	4.07048	10	0	1	1	1	1	1	1	1	0	0	1	0	1	0	0	0	1	0
hsa-miR-145_st	2	4.51653	5.35349	5.03383	5.14626	5.80313	5.41442	5.5256	5.51785	4.83752	4.82817	4.44223	4.6358	4.76398	4.74579	4.07411	4.3267	5.92838	4.83381	13	0	1	1	1	1	1	1	1	1	1	0	0	1	1	0	0	1	1
hsa-miR-191_st	2	8.16327	8.70756	8.34166	8.07941	9.00317	8.2672	8.05093	7.95209	6.59104	7.12038	7.7586	7.32005	7.32741	6.97129	7.06305	6.33571	7.63886	7.1361	18	1	1	1	1	1	1	1	1	1	1	1	1	1	1	1	1	1	1
hsa-miR-125a-5p_st	2	4.70066	5.33365	5.29431	4.62741	5.84131	5.73458	4.90266	5.4845	4.82581	4.08118	3.93094	4.78823	4.52319	4.35052	4.55028	4.59317	5.02581	5.16866	12	1	1	1	1	1	1	1	1	1	0	0	1	0	0	0	0	1	1
hsa-miR-125a-3p_st	2	4.57385	4.31999	5.43176	4.8607	5.22006	5.27944	5.06296	5.25193	5.02206	5.07772	4.41845	4.83391	4.7453	4.50192	4.80813	4.36827	4.64441	4.95408	14	0	1	1	1	1	1	1	1	1	1	0	1	1	0	1	0	1	1
hsa-miR-126_st	2	7.57638	8.49733	7.53612	8.47435	9.10438	8.8265	9.08762	8.98655	9.36004	8.96769	9.35319	9.23183	9.40333	9.61225	9.25333	9.4858	8.80145	9.28874	18	1	1	1	1	1	1	1	1	1	1	1	1	1	1	1	1	1	1
hsa-miR-146a_st	2	5.03237	7.04488	6.31323	6.31442	7.37136	7.21722	7.07206	6.9923	4.3508	4.95666	4.70957	5.02565	6.28469	5.9795	5.31861	5.08029	6.35318	5.08797	17	1	1	1	1	1	1	1	1	0	1	1	1	1	1	1	1	1	1
hsa-miR-150_st	2	5.81964	6.96562	6.46935	6.68611	6.1256	7.11575	6.46102	7.25625	4.39585	6.64224	5.30821	6.41232	6.75719	6.29685	5.15688	6.17225	6.67625	5.82065	17	1	1	1	1	1	1	1	1	0	1	1	1	1	1	1	1	1	1
hsa-miR-185_st	2	9.31559	8.93937	9.25487	9.25253	8.57473	8.81243	8.74859	8.98	7.82559	8.72873	9.03917	9.03693	9.1439	8.77233	8.94567	8.77757	9.35101	7.83971	18	1	1	1	1	1	1	1	1	1	1	1	1	1	1	1	1	1	1
hsa-miR-194_st	2	5.19836	5.87025	4.93573	6.00804	5.91841	5.82643	5.58911	5.87102	4.92277	5.79134	4.77547	5.47033	5.61226	4.48155	4.35637	3.86744	5.66509	4.18181	14	1	1	1	1	1	1	1	1	1	1	1	1	1	0	0	0	1	0
hsa-miR-320a_st	2	8.24344	7.81515	8.50633	7.71622	7.99437	7.63652	7.35783	7.74415	7.2921	7.18727	7.16532	8.10075	7.81115	6.77032	8.16935	6.3758	8.1836	6.71944	18	1	1	1	1	1	1	1	1	1	1	1	1	1	1	1	1	1	1
hsa-miR-155_st	2	4.28862	4.85287	4.35479	4.96895	5.36679	5.11548	5.05153	4.9569	4.21206	4.425	4.01297	4.42368	4.42433	4.27411	4.46925	3.97791	4.84822	4.17486	12	1	1	0	1	1	1	1	1	0	1	0	1	1	0	1	0	1	0
hsa-miR-106b_st	2	8.37646	8.04034	8.13804	7.98991	7.41436	8.17656	7.98847	7.63854	6.04301	6.66506	7.6439	7.47899	7.6431	7.08263	7.00775	5.82976	7.99542	4.67567	18	1	1	1	1	1	1	1	1	1	1	1	1	1	1	1	1	1	1
hsa-miR-299-3p_st	2	4.66715	4.86845	5.20667	4.72732	4.61125	5.16534	4.67178	4.58221	4.35365	4.89331	4.84352	4.43557	4.73513	5.14359	4.8095	4.03118	5.04289	4.60685	17	1	1	1	1	1	1	1	1	1	1	1	1	1	1	1	0	1	1
hsa-miR-296-3p_st	2	8.22953	7.82638	9.37602	8.37297	7.61282	8.32195	8.07112	8.70078	9.59204	9.53735	8.73407	9.12515	8.78819	9.41519	9.01014	9.02592	8.63254	9.36097	18	1	1	1	1	1	1	1	1	1	1	1	1	1	1	1	1	1	1
hsa-miR-130b_st	2	5.62012	5.66078	5.01143	5.11505	5.97816	5.66785	5.73285	5.4936	4.44048	5.41379	5.65888	4.86916	4.80752	4.94127	4.95419	5.38241	4.86941	4.47689	18	1	1	1	1	1	1	1	1	1	1	1	1	1	1	1	1	1	1
hsa-miR-30e_st	2	4.63001	4.8396	4.54977	4.8613	5.50561	5.57729	5.16957	5.25078	4.31472	4.39697	4.67072	4.67336	4.88806	4.5178	4.02835	4.13651	4.3448	4.43526	12	1	1	1	1	1	1	1	1	0	0	1	1	1	0	0	0	1	0
hsa-miR-361-5p_st	2	3.97701	5.63865	4.80715	4.51361	6.42896	5.89939	5.86475	5.39931	4.27071	5.22542	4.57087	4.34159	5.27095	5.52801	4.93388	4.78558	5.6743	4.71716	15	0	1	1	1	1	1	1	1	0	1	1	0	1	1	1	1	1	1
hsa-miR-361-3p_st	2	4.16113	4.25477	4.91218	4.81219	4.42205	4.34178	4.88249	4.71699	4.78115	3.69145	4.4851	4.51055	4.16843	4.6512	4.50448	4.17973	4.64406	4.63675	9	0	0	1	1	1	0	1	1	1	0	0	0	0	1	0	0	1	1
hsa-miR-363_st	2	5.29868	5.8131	5.22423	5.71682	5.77469	5.96459	5.87607	5.50856	4.16943	3.99337	4.1474	4.81194	4.9323	4.77295	4.38589	3.97847	5.6318	4.30551	13	1	1	1	1	1	1	1	1	0	0	0	1	1	1	1	0	1	0
hsa-miR-370_st	2	4.16132	5.52322	5.46325	4.89989	5.23021	5.52022	5.35893	5.40432	4.87329	5.15681	4.78526	4.84323	5.38	4.46923	4.865	3.86549	5.4333	5.52516	15	0	1	1	1	1	1	1	1	1	1	1	1	1	0	1	0	1	1
hsa-miR-378_st	2	5.68082	5.13143	5.26522	5.24	5.19226	4.57062	4.51217	4.91312	3.83716	4.16824	4.4851	4.42627	4.70786	4.5178	3.87141	3.86744	4.0513	4.07048	10	1	1	1	1	1	1	1	1	0	0	0	0	1	1	0	0	0	0
hsa-miR-330-3p_st	2	5.63216	6.01355	6.09174	5.82755	5.57727	5.41033	5.25514	5.80013	5.32324	6.27965	6.32459	5.58638	5.56671	5.01154	5.37106	4.51971	5.86326	5.25436	17	1	1	1	1	1	1	1	1	1	1	1	1	1	1	1	0	1	1
hsa-miR-342-3p_st	2	7.51937	7.54398	8.49062	7.65748	6.99178	7.48785	7.39388	7.67049	8.38262	9.19923	7.58333	8.37136	8.17897	8.32847	8.23164	8.27019	7.95802	8.54021	18	1	1	1	1	1	1	1	1	1	1	1	1	1	1	1	1	1	1
hsa-miR-337-3p_st	2	4.53299	4.13786	3.90546	4.42093	4.0208	4.41735	4.1417	4.43722	5.18741	4.79584	4.49585	5.07039	4.85447	4.52237	4.88753	5.00932	4.16563	4.44063	18	1	1	1	1	1	1	1	1	1	1	1	1	1	1	1	1	1	1
hsa-miR-151-5p_st	2	6.22935	7.35529	6.62337	6.45427	8.33816	7.37423	7.53755	7.14216	5.8875	6.49434	6.35472	5.56939	7.00047	6.27258	6.61128	5.59546	6.43061	6.41426	18	1	1	1	1	1	1	1	1	1	1	1	1	1	1	1	1	1	1
hsa-miR-151-3p_st	2	4.69741	6.24156	5.8102	5.12994	6.66166	6.01366	6.07899	6.30903	4.52434	4.79693	4.98199	4.56689	5.55191	4.94041	4.97015	4.41851	4.95782	5.47128	15	1	1	1	1	1	1	1	1	0	1	1	0	1	1	1	0	1	1
hsa-miR-324-3p_st	2	4.29037	5.29761	4.88616	5.2723	5.60681	5.44983	5.07479	5.06687	4.61415	4.86997	5.78902	5.06611	5.10251	5.40922	5.2844	4.08104	4.93562	5.36336	14	0	1	1	1	1	1	1	1	0	0	1	1	1	1	1	0	1	1
hsa-miR-335_st	2	4.07355	4.22172	3.85584	4.6036	4.46596	4.2983	3.90849	4.20853	4.73667	4.4146	4.82876	4.59444	4.3211	4.92326	4.71573	4.78558	4.24143	4.9591	9	0	0	0	1	1	0	0	0	1	1	1	1	0	1	0	1	0	1
hsa-miR-423-5p_st	2	4.80882	5.21582	4.45509	4.81674	5.55087	5.26148	4.7335	5.12879	4.06477	4.96648	4.47812	4.30379	4.55493	4.35052	4.35637	3.92318	4.27536	4.85865	9	1	1	0	1	1	1	1	1	0	1	0	0	0	0	0	0	0	1
hsa-miR-423-3p_st	2	4.26408	5.71673	5.15506	4.85619	6.27247	5.715	5.74341	5.58676	3.95736	4.36087	4.01575	5.02119	5.25132	4.53355	4.26722	4.17815	5.06241	4.4465	10	0	1	1	1	1	1	1	1	0	0	0	1	1	0	0	0	1	0
hsa-miR-425_st	2	7.37581	7.71794	7.17264	7.28308	7.98684	7.53808	7.70777	7.65608	6.25233	6.74038	6.64709	7.292	7.23409	7.44076	7.85653	5.53271	7.6525	6.76863	18	1	1	1	1	1	1	1	1	1	1	1	1	1	1	1	1	1	1
hsa-miR-18b_st	2	4.83664	5.22654	4.55238	4.54258	5.34043	5.15987	5.31477	4.83532	4.26634	4.24815	4.52804	4.20608	4.76462	4.75241	4.45338	3.97791	4.9974	4.26167	12	1	1	1	1	1	1	1	1	0	0	1	0	1	1	0	0	1	0
hsa-miR-20b_st	2	7.64011	7.26681	7.03881	7.3788	7.43945	7.71426	7.78988	7.48918	5.98787	6.55522	6.74512	6.16622	7.33617	6.97521	6.31924	5.71846	7.39625	5.15695	18	1	1	1	1	1	1	1	1	1	1	1	1	1	1	1	1	1	1
hsa-miR-451_st	2	10.5467	11.5505	10.325	10.9154	10.6117	11.6792	11.6439	11.0601	9.44509	9.5776	9.95102	9.93207	10.2895	10.1266	9.68304	9.08196	10.724	8.93501	18	1	1	1	1	1	1	1	1	1	1	1	1	1	1	1	1	1	1
hsa-miR-409-3p_st	2	4.20406	4.78467	4.5863	4.08581	4.46635	5.36088	4.40897	4.89975	4.8205	4.89331	5.10064	4.55213	4.48969	4.74416	4.12438	5.34021	4.69562	4.30551	12	0	1	1	0	0	1	0	1	1	1	1	1	1	1	0	1	1	0
hsa-miR-486-5p_st	2	10.0465	9.14961	8.78997	9.99954	8.98165	9.07077	9.83925	9.04915	8.85499	9.0815	9.23108	9.59434	9.37679	9.30298	9.59874	9.07705	9.50671	7.57697	18	1	1	1	1	1	1	1	1	1	1	1	1	1	1	1	1	1	1
hsa-miR-432_st	2	6.3414	5.28841	6.37666	6.14185	5.69773	6.09282	6.06325	6.03981	4.94262	6.08912	4.4851	6.43114	5.88919	5.36932	5.96227	6.37576	6.10393	6.15388	18	1	1	1	1	1	1	1	1	1	1	1	1	1	1	1	1	1	1
hsa-miR-193b_st	2	4.66438	4.5737	4.20368	4.48386	4.53257	4.05593	3.86428	4.5858	5.01294	4.80701	4.44233	4.3015	4.20831	4.45744	4.80813	4.6075	4.08674	3.75329	9	1	1	0	1	0	0	0	1	1	1	0	0	0	1	1	1	0	0
hsa-miR-181d_st	2	4.37461	4.02589	4.20368	4.24422	4.58983	4.74961	4.88249	4.22672	4.93823	4.53642	4.1828	4.38473	4.27851	4.8546	4.3846	3.80743	4.08674	3.69279	11	1	0	1	1	1	1	1	1	1	1	0	0	1	1	0	0	0	0
hsa-miR-500_st	2	5.02868	4.80002	4.55204	5.30551	4.85074	4.84285	4.87627	4.6773	4.11352	4.12452	4.28881	4.41535	4.55493	4.16127	4.12086	4.50746	4.55624	4.4465	10	1	1	1	1	1	1	1	1	0	0	0	0	0	0	0	0	1	1
hsa-miR-532-5p_st	2	5.97355	5.21066	4.45465	5.27267	5.08632	5.0902	5.12932	5.23824	4.30686	4.36516	4.36594	4.16186	5.13519	4.16473	4.19565	4.70191	5.08036	3.75163	10	1	1	0	1	1	1	1	1	0	0	0	0	1	0	0	1	1	0
hsa-miR-455-3p_st	2	4.82356	5.474	5.05151	5.5506	4.9216	5.07791	5.11498	5.33945	5.66166	5.79923	6.35416	7.20758	6.00861	6.25962	6.59596	8.67571	5.61298	6.52834	18	1	1	1	1	1	1	1	1	1	1	1	1	1	1	1	1	1	1
hsa-miR-92b_st	2	4.60622	5.0256	4.45509	4.83353	5.08078	4.87317	4.46603	4.5391	4.73667	4.16589	4.2536	4.67174	5.19961	4.31133	4.55028	4.67904	4.7212	4.95858	9	0	1	0	1	1	1	1	0	0	0	0	1	1	0	0	1	0	1
hsa-miR-584_st	2	4.40737	5.14894	4.48849	4.73464	5.97749	5.11271	5.47552	5.13331	4.35365	4.50275	4.31041	4.25077	4.44851	4.85996	4.55291	4.5313	4.87016	4.27318	10	0	1	1	1	1	1	1	1	0	0	0	0	0	1	1	0	1	0
hsa-miR-589_st	2	4.20602	4.6235	4.72866	4.83493	4.558	4.45915	4.47948	4.74948	4.25889	4.8616	4.01575	4.25077	4.6566	4.12474	4.2755	4.17815	4.24143	4.1185	14	1	1	1	1	1	1	1	1	1	1	0	1	1	1	1	0	0	0
hsa-miR-628-5p_st	2	4.44623	4.44187	4.38889	5.27897	4.09395	4.52461	4.54764	4.5391	4.60801	5.36501	3.99235	4.24416	4.83919	4.45333	5.04049	4.13063	4.59168	6.07951	14	1	1	1	1	0	1	1	1	1	1	0	0	1	1	1	0	1	1
hsa-miR-638_st	2	9.00387	8.5587	9.52977	9.07247	7.62804	8.06328	8.05669	8.46131	9.55451	9.35883	8.43146	9.16384	8.82837	8.94255	8.91895	9.02716	9.00613	9.56542	18	1	1	1	1	1	1	1	1	1	1	1	1	1	1	1	1	1	1
hsa-miR-652_st	2	5.35612	6.15384	4.64211	5.09065	6.31878	5.93579	6.20361	5.59244	4.30686	4.67775	4.28447	4.91417	5.28702	4.35452	4.47357	4.4471	5.6318	4.1185	13	1	1	1	1	1	1	1	1	0	1	1	1	1	0	0	0	1	0
hsa-miR-663_st	2	6.37202	6.07709	7.26552	6.691	5.93512	6.35889	6.31645	6.604	5.66166	7.29857	5.43919	6.42422	6.30908	6.01609	6.30398	4.36273	6.6863	6.33739	16	1	1	1	1	1	1	1	1	1	1	0	1	1	1	1	0	1	1
hsa-miR-654-3p_st	2	4.56123	4.59866	4.48858	3.95227	4.83885	4.58332	3.95047	4.23002	4.25889	4.71241	4.71457	4.3465	4.39423	4.7346	4.39536	3.80743	4.56368	4.30906	15	1	1	1	1	1	1	0	1	1	1	1	1	1	1	1	0	1	0
hsa-miR-660_st	2	4.24644	6.14954	5.17726	5.37183	5.41902	5.41626	5.70838	5.40368	4.71886	4.74386	4.67072	4.80114	5.24844	5.01465	4.84384	4.03215	5.13926	4.48513	16	0	1	1	1	1	1	1	1	1	1	1	1	1	1	1	0	1	1
hsa-miR-320b_st	2	8.06875	7.95963	8.19322	7.46543	7.97973	7.56938	7.61551	7.74692	7.16091	6.90731	7.21459	8.10888	7.84316	7.51604	7.5406	6.8419	7.83903	7.91045	18	1	1	1	1	1	1	1	1	1	1	1	1	1	1	1	1	1	1
hsa-miR-320c_st	2	7.96895	7.62734	8.12558	7.31452	7.79291	7.48372	7.45881	7.63098	6.16198	7.2196	7.66118	7.85271	7.35321	6.87965	7.91766	6.77755	7.72567	6.71433	18	1	1	1	1	1	1	1	1	1	1	1	1	1	1	1	1	1	1
hsa-miR-744_st	2	4.40848	5.66524	5.2393	5.09485	6.45562	5.4595	5.62788	5.52662	4.17267	4.75078	4.67985	4.34078	4.95096	5.06647	4.19565	4.31715	5.15796	4.71716	11	0	1	1	1	1	1	1	1	0	1	0	0	1	1	0	0	1	0
hsa-miR-885-5p_st	2	4.74229	4.22172	5.15506	4.48386	4.82954	4.58026	4.40876	4.88206	4.41808	4.86061	4.17706	4.43005	5.0788	4.49491	4.25929	4.92815	4.58311	4.43526	10	1	0	1	0	1	1	0	1	0	1	0	1	1	0	0	1	1	0
hsa-miR-877_st	2	5.38152	5.30172	5.11795	5.16873	4.89436	5.0576	4.99314	5.19181	5.66911	6.49429	4.95067	5.12575	4.94956	4.55057	5.47611	5.6582	5.06753	4.81458	18	1	1	1	1	1	1	1	1	1	1	1	1	1	1	1	1	1	1
hsa-miR-665_st	2	4.55762	4.60046	4.64441	4.92687	4.41693	4.98731	4.8258	5.01526	4.32338	5.32595	5.49258	4.92965	4.52619	4.96236	5.07392	4.55646	5.00241	5.74381	13	0	1	1	1	0	1	1	1	0	1	1	1	0	1	1	0	1	1
hsa-miR-923_st	2	10.224	10.9263	11.4498	10.6162	9.12746	10.9146	11.0267	11.3932	11.5119	11.3065	10.8218	10.7272	11.0573	10.8954	10.6534	10.614	11.3011	11.1289	18	1	1	1	1	1	1	1	1	1	1	1	1	1	1	1	1	1	1
hsa-miR-933_st	2	4.07065	4.8396	5.20667	5.53651	4.42196	4.75746	4.73352	4.91321	5.31957	4.70906	5.3933	5.35947	4.81151	4.96582	4.21053	4.32217	4.93665	4.98628	10	0	1	1	1	0	0	0	0	1	0	1	1	1	1	0	0	1	1
hsa-miR-938_st	2	4.20602	4.59715	4.42591	4.31206	4.20455	4.67319	4.66728	4.24448	3.89805	4.57316	3.93094	4.67576	4.49179	4.12474	4.77045	4.57625	4.44046	4.12042	12	0	1	1	1	0	1	1	1	0	1	0	1	1	0	1	1	1	0
hsa-miR-939_st	2	6.93897	6.83618	7.99927	6.71759	6.25974	6.8119	6.63061	6.90848	7.42223	7.26018	5.97654	7.5694	7.48237	6.13196	6.90591	6.2315	7.04127	7.8129	18	1	1	1	1	1	1	1	1	1	1	1	1	1	1	1	1	1	1
hsa-miR-1182_st	2	9.04167	9.0547	9.91807	9.63419	8.78985	10.3584	9.84752	10.3915	10.2106	10.3673	9.91036	9.88316	9.97268	10.2729	9.93158	9.72605	9.73743	10.1171	18	1	1	1	1	1	1	1	1	1	1	1	1	1	1	1	1	1	1
hsa-miR-1225-5p_st	2	4.88032	5.96506	6.99705	5.9717	5.69097	5.65636	6.14234	6.38826	5.40159	6.86357	4.93365	5.53165	5.6007	5.91793	4.8095	4.95406	6.55838	5.15695	12	0	1	1	1	1	1	1	1	0	1	0	1	1	1	0	0	1	0
hsa-miR-1228_st	2	5.45798	5.06284	5.77719	4.81674	4.94399	5.27365	4.61407	5.01119	5.60165	5.88244	5.97492	4.99098	5.61197	5.06786	6.45782	8.26121	5.52107	6.33001	18	1	1	1	1	1	1	1	1	1	1	1	1	1	1	1	1	1	1
hsa-miR-1207-5p_st	2	7.58024	7.39195	8.4976	7.10287	6.69365	7.34741	7.1901	7.49805	8.63241	8.69167	7.73656	7.99728	7.89801	8.12921	7.38795	7.3161	7.88513	8.43986	18	1	1	1	1	1	1	1	1	1	1	1	1	1	1	1	1	1	1
hsa-miR-1246_st	2	6.11681	6.19053	7.0378	6.72136	6.30232	6.22206	6.11343	7.02379	4.40647	7.6622	7.0127	7.05219	5.11897	6.24636	6.97185	4.70191	6.26069	5.09157	18	1	1	1	1	1	1	1	1	1	1	1	1	1	1	1	1	1	1
hsa-miR-1254_st	2	6.69759	6.47539	7.61036	6.46311	6.06606	6.65061	6.37383	6.37454	7.60206	7.82304	6.56398	6.97694	6.61796	5.79591	5.65066	6.84799	6.77887	5.76213	18	1	1	1	1	1	1	1	1	1	1	1	1	1	1	1	1	1	1
hsa-miR-1267_st	2	4.48522	4.70443	4.20497	4.16599	4.52342	4.75746	4.79439	4.48707	4.95348	4.61193	4.85284	4.85021	3.99336	4.78443	4.63544	6.01925	4.79618	5.45083	18	1	1	1	1	1	1	1	1	1	1	1	1	1	1	1	1	1	1
hsa-miR-1268_st	2	5.48968	5.84179	6.40219	5.64396	5.81662	6.16676	6.24826	6.20531	4.9258	6.8076	7.1964	6.48631	6.60241	6.40645	6.10262	4.57625	5.91286	7.41897	16	1	1	1	1	1	1	1	1	0	1	1	1	1	1	1	0	1	1
hsa-miR-1275_st	2	4.93508	5.25095	5.24528	5.09065	5.17224	5.5196	5.15319	5.43131	5.19764	5.6182	4.47881	5.73797	5.09855	5.29915	4.98138	3.97847	5.36782	4.43599	15	1	1	1	1	1	1	1	1	1	1	0	1	1	1	1	0	1	0
hsa-miR-1281_st	2	6.77607	5.57423	6.51752	6.74925	5.84898	6.05484	5.86822	6.30652	8.63603	8.24023	7.66477	8.12116	6.47272	7.88591	8.24328	9.4193	6.4661	8.60989	18	1	1	1	1	1	1	1	1	1	1	1	1	1	1	1	1	1	1
hsa-miR-1280_st	2	5.29744	4.86976	4.93372	5.13128	5.04619	4.66491	4.83152	4.61787	5.23454	4.63386	4.80728	5.36508	5.1174	4.68229	5.79289	7.83999	4.38074	5.85697	17	1	1	1	1	1	1	1	1	1	1	1	1	1	1	1	1	0	1
hsa-miR-1308_st	2	5.07137	5.00399	5.18375	5.13485	5.09355	5.32651	5.0633	4.98899	3.84039	4.8616	5.02242	5.06611	4.78962	4.6811	4.29203	4.08365	4.69505	4.30551	17	1	1	1	1	1	1	1	1	0	1	1	1	1	1	1	1	1	1
hsa-miR-320d_st	2	6.62128	7.06977	6.83837	6.72173	6.90347	6.88182	6.64284	6.98683	4.98646	5.26004	5.87439	6.80551	6.70923	6.44582	6.5655	6.04779	7.02437	5.17415	18	1	1	1	1	1	1	1	1	1	1	1	1	1	1	1	1	1	1
hsa-miR-1825_st	2	5.88442	4.37516	4.78182	5.66628	4.74022	5.41209	4.52089	5.00025	6.90433	5.33294	5.07638	6.53914	4.61171	5.85758	6.35993	8.08766	5.11699	5.59903	17	1	0	1	1	1	1	1	1	1	1	1	1	1	1	1	1	1	1
hsa-miR-1826_st	2	6.11063	6.22823	6.88722	5.59179	6.03789	6.82907	6.83281	7.43806	5.06672	5.39169	7.08572	8.2823	7.58563	8.1245	6.88537	8.28739	7.25752	6.59326	18	1	1	1	1	1	1	1	1	1	1	1	1	1	1	1	1	1	1
hsa-miR-18a-star_st	2	4.55762	4.13443	4.04224	4.12617	4.87455	3.55556	4.54199	4.60386	4.3508	4.58531	4.51995	4.47032	4.45755	3.65591	4.21391	4.70191	4.08734	3.76008	11	1	0	0	0	1	0	1	1	1	1	1	1	1	0	0	1	1	0
hsa-miR-23a-star_st	2	5.35612	5.32124	5.82086	4.92544	5.59439	5.16255	5.33746	5.10708	4.6523	5.4024	4.40112	4.92059	5.67883	5.09106	4.84384	4.17973	5.33359	5.80228	15	1	1	1	1	1	1	1	1	1	1	0	1	1	1	0	0	1	1
hsa-miR-221-star_st	2	3.77009	4.60046	3.85288	5.03136	4.44332	4.35871	4.248	4.64703	4.90292	4.50404	4.16997	4.71686	4.1698	4.55463	3.87068	4.32062	5.38918	4.98414	11	0	1	0	1	1	0	1	1	1	1	0	1	0	1	0	0	1	1
hsa-miR-138-1-star_st	2	4.28695	5.11843	5.07243	5.64122	4.42347	4.6953	4.43762	4.59922	5.62156	6.02496	4.47642	5.5517	4.64569	5.31674	5.57631	4.74483	4.81838	5.31156	18	1	1	1	1	1	1	1	1	1	1	1	1	1	1	1	1	1	1
hsa-miR-149-star_st	2	9.29339	9.18501	10.2235	9.52845	8.41897	9.09533	8.99814	9.83267	9.91619	9.84215	9.13643	9.74509	9.76108	9.76185	9.66813	9.6731	9.50949	9.81171	18	1	1	1	1	1	1	1	1	1	1	1	1	1	1	1	1	1	1
hsa-miR-150-star_st	2	4.33032	5.64257	6.25335	5.9459	5.24828	5.54475	5.34783	5.81513	5.82557	5.87842	4.67296	5.25979	5.5977	5.47987	4.70904	4.89751	5.15559	6.44952	16	0	1	1	1	1	1	1	1	1	1	1	1	1	1	0	1	1	1
hsa-miR-106b-star_st	2	5.41481	5.55734	4.61554	5.5506	5.56241	5.60214	5.60064	5.42012	4.71886	4.56924	4.82119	4.75881	4.58078	4.5178	4.2252	4.33794	5.10076	4.34849	11	1	1	1	1	1	1	1	1	0	1	1	0	0	0	0	0	1	0
hsa-miR-30c-1-star_st	2	4.9544	4.85823	5.24528	4.50873	5.16221	4.74047	4.54199	4.34614	4.44048	5.39079	4.60373	4.67835	4.88791	4.71441	4.47967	4.33794	5.08212	4.91242	14	1	1	1	1	1	1	1	0	0	1	1	1	1	1	0	0	1	1
hsa-miR-425-star_st	2	5.22475	4.93112	4.67206	4.70046	5.35736	5.37562	4.8917	4.91321	4.94262	5.16772	5.47383	4.71716	4.76646	5.32368	5.12003	5.87208	4.80061	5.60337	16	1	1	1	0	1	1	1	1	1	1	1	1	0	1	1	1	1	1
hsa-miR-551b-star_st	2	6.08558	6.31576	7.01214	6.32805	5.89651	6.14451	6.01009	6.28931	7.67755	6.86942	5.71606	6.27774	6.62607	6.24162	6.46608	5.8235	6.60602	5.80142	18	1	1	1	1	1	1	1	1	1	1	1	1	1	1	1	1	1	1
hsa-miR-589-star_st	2	4.49833	3.46367	4.61378	4.2789	4.4438	4.07982	4.25308	4.35314	3.95523	4.40336	4.38049	4.07148	3.99227	4.20354	4.87446	4.82611	4.20435	4.39314	13	1	0	1	1	1	0	0	1	1	1	1	1	0	1	1	1	0	1
hsa-miR-550-star_st	2	4.38432	4.34811	3.99564	5.45111	4.35177	4.57845	3.99306	4.43349	4.72437	4.55449	4.55469	4.42627	4.32329	4.75026	4.55291	4.59317	4.55984	4.12042	9	0	1	0	1	1	1	0	1	0	0	0	0	1	1	0	1	1	0
hsa-miR-1228-star_st	2	8.01151	7.69893	8.7267	7.97577	6.94615	7.54584	7.471	7.89325	9.12058	9.05399	8.15371	8.44741	8.37338	8.56746	7.921	8.27193	8.13827	9.17868	18	1	1	1	1	1	1	1	1	1	1	1	1	1	1	1	1	1	1
[21]Lee EJ, Baek M, Gusev Y, Brackett DJ, Nuovo GJ, et al. (2008) Systematic evaluation of microRNA processing patterns in tissues, cell lines, and tumors. RNA 14: 35-42.
[22] Landgraf P, Rusu M, Sheridan R, Sewer A, Iovino N, et al. (2007) A mammalian microRNA expression atlas based on small RNA library sequencing. Cell 129: 1401-1414.
[26]Tanaka M, Oikawa K, Takanashi M, Kudo M, Ohyashiki J, et al. (2009) Down-regulation of miR-92 in human plasma is a novel marker for acute leukemia patients. PLoS One 4: e5532.
