# Supplementary material for: Impact of Cellular miRNAs on Circulating miRNA Biomarker Signatures
Source: PLoS One. 2011 Jun 17;6(6):e20769. doi: 10.1371/journal.pone.0020769 (PMC3117799; doi:10.1371/journal.pone.0020769)
Supplement: Table S4 — Overlap of 20 most common circulating miRNAs from healthy individuals and 140 miRNAs present in the +S/+L category. (XLS) [file pone.0020769.s009.xls]

## Sheet: Sheet1
Table S4: Overlap of 20 most common circulating miRNAs from healthy individuals and 140 miRNAs present in the +S/+L category.
* Reviwed in [12] and articles therein.
20 common miRNAs *	+S/+L
hsa-let-7b	present
hsa-miR-16	present
hsa-miR-21	present
hsa-miR-223	present
hsa-miR-24	present
hsa-miR-25	present
hsa-miR-30d	present
hsa-miR-320	absent
hsa-miR-106b	present
hsa-miR-142-3p	absent
hsa-miR-15a	present
hsa-miR-183	absent
hsa-miR-186	absent
hsa-miR-19b	present
hsa-miR-20a	present
hsa-miR-22	present
hsa-miR-26a	present
hsa-miR-451	present
hsa-miR-484	absent
hsa-miR-92a	present
[12] Reid G, Kirschner MB, van Zandwijk N (2010) Circulating microRNAs: Association with disease and potential use as biomarkers. Crit Rev Oncol Hematol.
